# Supplementary material for: Differential DNA methylation in recovery from shift work disorder
Source: Sci Rep. 2021 Feb 3;11:2895. doi: 10.1038/s41598-021-82627-0 (PMC7858604; doi:10.1038/s41598-021-82627-0)
Supplement: Supplementary file 1 — Supplementary Information 1. [file 41598_2021_82627_MOESM1_ESM.xlsx]

## Sheet: Title page
Supplementary Information
Differential DNA methylation in recovery from shift work disorder
Alexandra Lahtinen1,2, Antti Häkkinen3, Sampsa Puttonen4, Päivi Vanttola4, Katriina Viitasalo5, Tarja Porkka-Heiskanen1, Mikko Härmä4, Tiina Paunio1, 2
Affiliations:
1SleepWell Research Program, Faculty of Medicine, University of Helsinki, Helsinki, Finland
2Genomics and Biobank Unit, Department of Public Health Solutions, Finnish Institute for Health and Welfare (THL), PO Box 30, FI-00271, Helsinki, Finland
3Research Program in Systems Oncology, Faculty of Medicine, University of Helsinki, Helsinki, Finland
4Work ability and Working careers, Finnish Institute of Occupational Health, PO Box 40, FI-00032, Helsinki, Finland
5Finnair Health Services, HEL-IF/67, FI-01053 Finnair, Finland

## Sheet: Table S1
Supplementary Table S1 30 top genes: results from EWAS for all groups
DMP	UCSC_RefGene_Name	Chromosome_36	Coordinate_36	P value_cases	q value_cases	P value_controls	q value_controls	P value_either	q value_either	P value_both	q value_both	estimate_cases	estimate_controls	hyper/hypo cases	hyper/hypo controls
cg13734518	DLD	7	107318141	4.79781e-07	0.0778315	0.459457	0.999999	2.33612e-06	0.0996591	0.459457	1	0.300006	0.0528247	hypo	hypo
cg20062650	LOC387763	11	43920483	4.87249e-07	0.0778315	0.87617	0.999999	2.75886e-06	0.0996591	0.87617	1	-0.454202	0.0168093	hyper	hypo
cg24830314	UBE2CBP	6	83832298	6.91691e-07	0.0778315	0.0869623	0.999999	1.65399e-06	0.0996591	0.0869623	1	0.279507	0.117614	hypo	hypo
cg21690282	MTA1	14	105001793	9.05117e-07	0.0778315	0.0494842	0.999999	1.60844e-06	0.0996591	0.0494842	1	0.261544	0.128764	hypo	hypo
cg19499748	TRIL	7	28964306	9.77815e-07	0.0778315	0.34186	0.999999	4.18457e-06	0.11337	0.34186	1	0.171014	0.0402088	hypo	hypo
cg18194353	AGL	1	100088254	1.0773e-06	0.0778315	0.0987364	0.999999	2.66251e-06	0.0996591	0.0987364	1	0.203549	0.0844368	hypo	hypo
cg07372195	ABCA5	17	64822437	1.76867e-06	0.105565	0.975901	0.999999	9.72827e-06	0.183348	0.975901	1	0.312973	-0.00240104	hypo	hyper
cg08254307	SLC6A15	12	83830985	2.10745e-06	0.105565	0.0310937	0.999999	2.73595e-06	0.0996591	0.0310937	1	0.176657	0.100306	hypo	hypo
cg13755614	DOLK	9	130750015	2.26883e-06	0.105565	0.00662821	0.999999	1.22517e-06	0.0996591	0.00662821	1	0.335518	0.244764	hypo	hypo
cg26393112	CHRM4	11	46364838	2.80927e-06	0.105565	0.0652581	0.999999	5.28049e-06	0.127166	0.0652581	1	0.301292	0.147545	hypo	hypo
cg22103736	AHRR	5	426887	3.03323e-06	0.105565	0.266377	0.999999	1.11788e-05	0.190532	0.266377	1	0.263834	0.0772574	hypo	hypo
cg13823003	GRIN2C	17	70367644	3.07573e-06	0.105565	0.164337	0.999999	9.10735e-06	0.182098	0.164337	1	0.241267	0.0888217	hypo	hypo
cg01434197	S100A6	1	151775177	3.27805e-06	0.105565	0.0066515	0.999999	1.69261e-06	0.0996591	0.0066515	1	-0.392178	-0.291871	hyper	hyper
cg25035332	PCDH15	10	55257274	3.40942e-06	0.105565	0.512915	0.999999	1.61502e-05	0.211527	0.512915	1	0.421664	-0.0728285	hypo	hyper
cg11567608	ALDH8A1	6	135313211	4.22061e-06	0.115014	0.224498	0.999999	1.41919e-05	0.200576	0.224498	1	0.298296	0.0973943	hypo	hypo
cg17812253		1	76310051	4.24523e-06	0.115014	0.887082	0.999999	2.25887e-05	0.22102	0.887082	1	0.417226	0.0157977	hypo	hypo
cg06832246	C11orf75	11	92863858	5.48685e-06	0.139908	0.761788	0.999999	2.82916e-05	0.229788	0.761788	1	0.319598	0.0262291	hypo	hypo
cg03916909		20	21438238	6.25042e-06	0.150524	0.00710202	0.999999	3.08616e-06	0.102906	0.00710202	1	0.170759	0.130733	hypo	hypo
cg07431429	MRP63	13	20648645	7.21028e-06	0.159186	0.00302605	0.999999	2.06653e-06	0.0996591	0.00302605	1	0.236235	0.202736	hypo	hypo
cg17756365	ADAD1	4	123519398	8.33076e-06	0.159186	0.831792	0.999999	4.2992e-05	0.235672	0.831792	1	0.321532	0.0189462	hypo	hypo
cg15248777	TWSG1	18	9324699	8.79638e-06	0.159186	0.605498	0.999999	4.21481e-05	0.235672	0.605498	1	0.175177	0.0252153	hypo	hypo
cg23130739	EVL	14	99633640	8.96276e-06	0.159186	0.837144	0.999999	4.61794e-05	0.235672	0.837144	1	0.307848	0.0176314	hypo	hypo
cg07972191	OSR2	8	100029756	8.96923e-06	0.159186	0.252416	0.999999	3.05789e-05	0.229788	0.252416	1	0.197591	0.0634754	hypo	hypo
cg03154536	RAB39	11	107304447	9.23685e-06	0.159186	0.208234	0.999999	2.87491e-05	0.229788	0.208234	1	0.19479	0.069036	hypo	hypo
cg22762745	TNK2	3	197086757	9.63829e-06	0.159186	0.380536	0.999999	3.90662e-05	0.235672	0.380536	1	0.294619	0.0726057	hypo	hypo
cg04454237		7	155328867	9.83258e-06	0.159186	0.112336	0.999999	2.23954e-05	0.22102	0.112336	1	0.389632	0.17584	hypo	hypo
cg12780433	SCHIP1	3	160964612	1.01598e-05	0.159186	0.0468162	0.999999	1.4344e-05	0.200576	0.0468162	1	0.260552	0.148746	hypo	hypo
cg26991296		17	20782425	1.02824e-05	0.159186	0.935769	0.999999	5.33588e-05	0.251412	0.935769	1	0.482717	0.0109277	hypo	hypo
cg10523193	SNORA25	11	93103410	1.15739e-05	0.15986	0.028893	0.999999	1.22398e-05	0.190532	0.028893	1	0.354614	0.225361	hypo	hypo
cg27512018	YIPF2	19	10900304	1.16043e-05	0.15986	0.0178687	0.999999	9.24188e-06	0.182098	0.0178687	1	0.235895	0.163318	hypo	hypo
cg14256977	MTMR2	11	95276139	1.19538e-05	0.15986	0.466444	0.999999	5.21504e-05	0.248419	0.466444	1	0.158997	-0.0329271	hypo	hyper
cg13369981	MEPCE	7	99865437	1.2088e-05	0.15986	0.35818	0.999999	4.72997e-05	0.235672	0.35818	1	0.227362	0.0595534	hypo	hypo
cg12546181	GRIN2D	19	53593841	1.21699e-05	0.15986	0.262103	0.999999	4.15315e-05	0.235672	0.262103	1	0.208437	0.0668208	hypo	hypo
cg08318660	KIAA1267	17	41478430	1.30569e-05	0.160328	0.611171	0.999999	6.178e-05	0.265806	0.611171	1	0.234544	0.0340399	hypo	hypo
P value, uncorrected p-value, 2-tailed, q value, FDR-corrected P value

## Sheet: Table S2
Supplementary Table S2 Top 10 pathways for Gene Ontologies 2018
Index	Name	P value	q value	Odds Ratio	Combined score
GO Cellular Component 2018
1	NMDA selective glutamate receptor complex (GO:0017146)	0.00007779	0.03469	148.15	1401.7
2	ionotropic glutamate receptor complex (GO:0008328)	0.001557	0.3472	34.19	221.02
3	cation channel complex (GO:0034703)	0.004266	0.6343	20.51	111.94
4	Golgi trans cisterna (GO:0000138)	0.01045	1	95.24	434.36
5	oxoglutarate dehydrogenase complex (GO:0045252)	0.01045	0.9325	95.24	434.36
6	Golgi medial cisterna (GO:0005797)	0.01194	0.8875	83.33	368.99
7	histone acetyltransferase complex (GO:0000123)	0.0325	1	30.30	103.83
8	MLL1 complex (GO:0071339)	0.03975	1	24.69	79.64
9	MLL1/2 complex (GO:0044665)	0.03975	1	24.69	79.64
10	Golgi cisterna (GO:0031985)	0.07239	1	13.33	35.01
GO Molecular Function 2018
1	NMDA glutamate receptor activity (GO:0004972)	0.00004546	0.05233	190.48	1904.5
2	ionotropic glutamate receptor activity (GO:0004970)	0.0002576	0.1483	83.33	688.67
3	ligand-gated calcium channel activity (GO:0099604)	0.0004064	0.1559	66.67	520.55
4	voltage-gated ion channel activity (GO:0005244)	0.0004487	0.1291	63.49	489.47
5	ligand-gated cation channel activity (GO:0099094)	0.003647	0.8396	22.22	124.75
6	G-protein coupled neurotransmitter receptor activity (GO:0099528)	0.008967	1	111.11	523.8
7	G-protein coupled acetylcholine receptor activity (GO:0016907)	0.008967	1	111.11	523.8
8	core promoter binding (GO:0001047)	0.009271	1	13.75	64.34
9	retinal dehydrogenase activity (GO:0001758)	0.01045	1	95.24	434.36
10	L-proline transmembrane transporter activity (GO:0015193)	0.01045	1	95.24	434.36
GO Biological Process 2018
1	excitatory chemical synaptic transmission (GO:0098976)	0.00004546	0.232	190.48	1904.5
2	calcium ion transport into cytosol (GO:0060402)	0.0003661	0.934	70.18	555.27
3	excitatory postsynaptic potential (GO:0060079)	0.0003661	0.6227	70.18	555.27
4	long-term synaptic potentiation (GO:0060291)	0.0004487	0.5725	63.49	489.47
5	regulation of postsynaptic membrane potential (GO:0060078)	0.001116	1	40.4	274.68
6	chemical synaptic transmission, postsynaptic (GO:0099565)	0.001116	1	40.4	274.68
7	calcium ion transmembrane import into cytosol (GO:0097553)	0.001328	1	3704	245.35
8	positive regulation of synaptic transmission (GO:0050806)	0.004527	1	19.90	107.42
9	calcium ion transmembrane transport (GO:0070588)	0.007352	1	15.50	76.17
10	hindlimb morphogenesis (GO:0035137)	0.008967	1	111.11	523.8
P value, uncorrected p-value, 2-tailed, q value, BH-corrected P value estimated by EnrichR

## Sheet: Table S3
Supplementary Table S3 Top 10 pathways for Reactome 2016
Reactome 2016
Index	Name	P value	q value	Odds Ratio	Combined score
1	CREB phosphorylation through the activation of CaMKII_Homo sapiens_R-HSA-442729	0.0002256	0.3452	88.89	746.37
2	Ras activation uopn Ca2+ infux through NMDA receptor_Homo sapiens_R-HSA-442982	0.0002917	0.2231	78.43	638.42
3	Unblocking of NMDA receptor, glutamate binding and activation_Homo sapiens_R-HSA-438066	0.0002917	0.1488	78.43	638.42
4	SALM protein interactions at the synapse_Homo sapiens_R-HSA-8849932	0.0004931	0.1886	60.61	461.5
5	CREB phosphorylation through the activation of Ras_Homo sapiens_R-HSA-442742	0.0007458	0.2282	49.38	355.6
6	Post NMDA receptor activation events_Homo sapiens_R-HSA-438064	0.001255	0.32	38.1	254.5
7	Activation of NMDA receptor upon glutamate binding and postsynaptic events_Homo sapiens_R-HSA-442755	0.001557	0.3403	34.19	221.02
8	Signaling by Retinoic Acid_Homo sapiens_R-HSA-5362517	0.001804	0.345	31.75	200.56
9	Muscarinic acetylcholine receptors_Homo sapiens_R-HSA-390648	0.007478	1	133.33	652.77
10	Synthesis of Dolichyl-phosphate_Homo sapiens_R-HSA-446199	0.008967	1	111.11	523.8
P value, uncorrected p-value, 2-tailed, q value, BH-corrected P value estimated by EnrichR
Shown in bold are NMDA receptor activation-related pathways

## Sheet: Fig.S1
Supplementary Fig. S1. Reactome 2016 hierarchical representation of pathway "Activation of NMDA receptor upon glutamate binding and postsynaptic events"
*Shown in bold are NMDA receptor activation-related pathways from top 10 findings in Reactome 2016 for the set of 30 genes.
**Numbers in parenthesis indicate rank of a pathway from our results listed in Supplementary Table S3

## Sheet: Table S4
Supplementary Table S4 38 DMPs and corresponding genes from the pathway "CREB phosphorylation through the activation of CaMKII"
DMP	UCSC_RefGene_Name	Chromosome_36	Coordinate_36	P value_cases	q value_cases	P value_controls	q value_controls	P value_either	q value_either	P value_both	q value_both	estimate_cases	estimate_controls	hyper/hypo cases	hyper/hypo controls	Probe_SNPs	Probe_SNPs_10	UCSC_RefGene_Accession	UCSC_RefGene_Group	UCSC_CpG_Islands_Name	Relation_to_UCSC_CpG_Island	Phantom	DMR	Enhancer	HMM_Island	Regulatory_Feature_Name	Regulatory_Feature_Group	DHS
cg13823003	GRIN2C	17	70367644	3.07573e-06	0.105565	0.164337	0.999999	9.10735e-06	0.182098	0.164337	1	0.241267	0.0888217	hypo	hypo			NM_000835	TSS200	chr17:72855621-72858012	Island			TRUE	17:70367256-70369628			NA
cg12546181	GRIN2D	19	53593841	1.21699e-05	0.15986	0.262103	0.999999	4.15315e-05	0.235672	0.262103	1	0.208437	0.0668208	hypo	hypo	rs10413649		NM_000836	Body	chr19:48901804-48902123	Island			NA	19:53593292-53593986	19:48901011-48902555	Promoter_Associated	NA
cg17237111	CAMK2D	4	114901887	6.39899e-05	0.214908	0.0166833	0.999999	3.97557e-05	0.235672	0.0166833	1	-0.324234	-0.254026	hyper	hyper									NA				NA
cg00534626	GRIN2A	16	9772231	0.000581646	0.347288	0.903768	0.999999	0.00250806	0.565995	0.903768	1	0.23301	-0.0106291	hypo	hyper	rs59236987								NA				NA
cg04712435	CALM1	14	89932898	0.00308569	0.480449	0.0362472	0.999999	0.00190696	0.541911	0.0362472	1	0.127345	0.122187	hypo	hypo									NA				NA
cg05077358	CALM1	14	89943052	0.00375139	0.495681	0.775612	0.999999	0.0138353	0.75819	0.775612	1	0.162179	-0.0211372	hypo	hyper									NA				NA
cg03873049	CAMK2A	5	149605387	0.00437419	0.509709	0.905279	0.999999	0.0163736	0.77179	0.905279	1	0.135811	-0.00752465	hypo	hyper									NA				NA
cg20391984	CAMK2D	4	114903271	0.00526427	0.525243	0.124044	0.999999	0.00711556	0.697416	0.124044	1	-0.228892	-0.170025	hyper	hyper									NA				NA
cg09722397	GRIN2C	17	70367538	0.00558739	0.531873	0.206014	0.999999	0.0104026	0.728882	0.206014	1	-0.193401	-0.118497	hyper	hyper									NA				NA
cg05019488	CREB1	2	208173979	0.00613025	0.537814	0.0678346	0.999999	0.00535382	0.656622	0.0678346	1	0.194563	0.175975	hypo	hypo	rs2551928								NA				NA
cg15749141	CREB1	2	208129827	0.00623307	0.537884	0.0327452	0.999999	0.00319893	0.588835	0.0327452	1	-0.124082	-0.132449	hyper	hyper									NA				NA
cg14351692	GRIN2B	12	13607641	0.00687072	0.551783	0.25218	0.999999	0.014216	0.759571	0.25218	1	0.10557	-0.0600747	hypo	hyper			NM_000834	Body	chr12:13715849-13717034	Island			NA	12:13607143-13608732			NA
cg23997477	CAMK2B	7	44291854	0.00812311	0.565236	0.440259	0.999999	0.0223453	0.806546	0.440259	1	0.171155	0.0668777	hypo	hypo									NA				NA
cg06829391	GRIN2A	16	9764652	0.00887454	0.576299	0.530874	0.999999	0.026413	0.823572	0.530874	1	0.162368	0.0520969	hypo	hypo									NA				NA
cg08797625	CAMK2G	10	75303798	0.0100765	0.586286	0.0318835	0.999999	0.00466693	0.637178	0.0318835	1	-0.160987	-0.184562	hyper	hyper									NA				NA
cg13801347	CAMK2D	4	114679505	0.0102637	0.587569	0.0370835	0.999999	0.00530957	0.655285	0.0370835	1	0.205662	0.229341	hypo	hypo									NA				NA
cg21218476	DLG4	17	7058587	0.0109227	0.59193	0.227222	0.999999	0.0199366	0.793427	0.227222	1	-0.183809	-0.117818	hyper	hyper	rs2859458								NA				NA
cg23109559	ACTN2	1	234969031	0.0113612	0.595413	0.181118	0.999999	0.0178456	0.781361	0.181118	1	0.337628	0.241535	hypo	hypo			NM_001103	Body					NA				NA
cg12297935	ACTN2	1	234969330	0.0143387	0.616143	0.436145	0.999999	0.0369775	0.864378	0.436145	1	0.120077	-0.0514836	hypo	hyper			NM_001103	Body					NA	1:234969217-234969438			NA
cg06620397	CAMK2A	5	149582808	0.0150736	0.620398	0.573302	0.999999	0.0437743	0.882666	0.573302	1	0.189044	0.0589884	hypo	hypo		rs2241694							NA				NA
cg18848222	CAMK2B	7	44225262	0.0168645	0.63115	0.767321	0.999999	0.0536312	0.909445	0.767321	1	0.162046	-0.0270154	hypo	hyper									NA				NA
cg23942984	GRIN2B	12	13994354	0.0177241	0.638306	0.5078	0.999999	0.0479832	0.895946	0.5078	1	0.244595	-0.0922093	hypo	hyper			NM_000834	5'UTR					TRUE				NA
cg23233975	ACTN2	1	234974580	0.0193074	0.647832	0.265367	0.999999	0.0359989	0.860526	0.265367	1	0.121485	0.0784998	hypo	hypo			NM_001103	Body					NA	1:234974580-234974688			NA
cg26406150	ACTN2	1	234969275	0.0193756	0.648597	0.168693	0.999999	0.0269261	0.827097	0.168693	1	0.142592	0.114363	hypo	hypo			NM_001103	Body					NA	1:234969217-234969438			NA
cg11197458	ACTN2	1	234965636	0.0197723	0.649372	0.907717	0.999999	0.0637417	0.925934	0.907717	1	0.10567	0.00708501	hypo	hypo	rs2288600		NM_001103	Body					NA	1:234965497-234965637			NA
cg17422824	CAMK2G	10	75269700	0.0214357	0.65672	0.924796	0.999999	0.0685884	0.934399	0.924796	1	0.141966	0.00785995	hypo	hypo									NA				NA
cg09461286	GRIN2A	16	10183582	0.0276215	0.687927	0.79742	0.999999	0.0835356	0.956144	0.79742	1	0.0886474	-0.0139781	hypo	hyper									NA				NA
cg14129040	CREB1	2	208122639	0.0314563	0.704886	0.0501878	0.999999	0.0166509	0.772933	0.0501878	1	0.169577	0.213753	hypo	hypo									NA				NA
cg16378117	GRIN2A	16	9765305	0.0318094	0.705758	0.473145	0.999999	0.0768266	0.946969	0.473145	1	0.104476	0.0474268	hypo	hypo	rs75761674								NA				NA
cg08525508	GRIN2D	19	53612109	0.0336208	0.71309	0.358721	0.999999	0.0693366	0.935504	0.358721	1	0.0945179	0.0556033	hypo	hypo			NM_000836	Body	chr19:48918115-48918340	S_Shore			NA				NA
cg13729891	DLG4	17	7049192	0.0337198	0.713619	0.655507	0.999999	0.0933255	0.970601	0.655507	1	-0.177097	-0.0504841	hyper	hyper	rs1875673								NA				NA
cg21997766	GRIN2C	17	70357708	0.0388408	0.728491	0.484505	0.999999	0.0922103	0.968859	0.484505	1	-0.146315	-0.0673847	hyper	hyper	rs59884134		NM_000835	Body	chr17:72848166-72848901	N_Shelf			NA		17:72845998-72846618	Unclassified	NA
cg18035537	GRIN2C	17	70367649	0.0401154	0.732797	0.97399	0.999999	0.118727	0.999993	0.97399	1	-0.234585	-0.00505883	hyper	hyper			NM_000835	TSS200	chr17:72855621-72858012	Island			TRUE	17:70367256-70369628			NA
cg03777288	GRIN2B	12	13608300	0.0420494	0.739761	0.033356	0.999999	0.0153378	0.766893	0.0420494	1	0.0522748	-0.076282	hypo	hyper			NM_000834	Body	chr12:13715849-13717034	Island			NA	12:13607143-13608732			NA
cg01311654	CALM1	14	89933843	0.0424498	0.741083	0.303214	0.999999	0.0763713	0.946427	0.303214	1	-0.186814	-0.129546	hyper	hyper									NA				NA
cg01344243	GRIN2A	16	9762781	0.043723	0.744898	0.954378	0.999999	0.127701	0.999993	0.954378	1	0.155812	-0.00600585	hypo	hyper									NA				NA
cg16688376	AKAP9	7	91408609	0.0457214	0.751736	0.198325	0.999999	0.0616855	0.922016	0.198325	1	0.145354	0.128429	hypo	hypo									NA				NA
cg02032166	CAMK2G	10	75244940	0.0485899	0.760066	0.105292	0.999999	0.0413311	0.875152	0.105292	1	0.319665	0.362534	hypo	hypo									NA				NA
P value, uncorrected p-value, 2-tailed, q value, FDR-corrected P value

## Sheet: Table S5
Supplementary Table S5 Association of the “CREB phosphorylation through the activation of CaMKII” pathway with the degree of recovery during vacation
DMP	UCSC_RefGene_Name	Chromosome_36	Coordinate_36	Spearman correlation, r	P value	q value
cg13823003	GRIN2C	17	70367644	-0.621827	0.00261702	0.205475
cg05019488	CREB1	2	208173979	-0.492895	0.0231927	0.487745
cg18848222	CAMK2B	7	44225262	-0.484837	0.0259076	0.487745
cg05077358	CALM1	14	89943052	0.408284	0.0661443	0.710332
cg15749141	CREB1	2	208129827	0.353219	0.116262	0.812735
cg04712435	CALM1	14	89932898	0.345161	0.125421	0.827092
cg01311654	CALM1	14	89933843	0.334417	0.13842	0.827092
cg06620397	CAMK2A	5	149582808	-0.3183	0.159663	0.827092
cg11197458	ACTN2	1	234965636	-0.269951	0.236631	0.827092
cg08525508	GRIN2D	19	53612109	0.268608	0.239062	0.831667
cg23109559	ACTN2	1	234969031	0.264579	0.246452	0.841573
cg16378117	GRIN2A	16	9765305	0.25652	0.26167	0.853048
cg14129040	CREB1	2	208122639	-0.197427	0.390996	0.914003
cg09461286	GRIN2A	16	10183582	0.190711	0.407628	0.914003
cg18035537	GRIN2C	17	70367649	-0.188025	0.414387	0.914003
cg14351692	GRIN2B	12	13607641	0.185339	0.421207	0.914003
cg12297935	ACTN2	1	234969330	-0.18131	0.431549	0.914003
cg13729891	DLG4	17	7049192	-0.178624	0.438519	0.914003
cg02032166	CAMK2G	10	75244940	-0.169223	0.463372	0.91686
cg23997477	CAMK2B	7	44291854	0.149077	0.518963	0.93393
cg06829391	GRIN2A	16	9764652	0.135647	0.557695	0.94622
cg23233975	ACTN2	1	234974580	-0.132961	0.565593	0.94622
cg21997766	GRIN2C	17	70357708	0.120873	0.60173	0.94622
cg21218476	DLG4	17	7058587	-0.114158	0.622209	0.94622
cg12546181	GRIN2D	19	53593841	0.1061	0.647143	0.94622
cg17422824	CAMK2G	10	75269700	0.102071	0.65975	0.952762
cg08797625	CAMK2G	10	75303798	-0.0872975	0.706716	0.974636
cg03777288	GRIN2B	12	13608300	-0.0846114	0.715372	0.976461
cg16688376	AKAP9	7	91408609	-0.0832684	0.719713	0.976461
cg23942984	GRIN2B	12	13994354	-0.0832684	0.719713	0.976461
cg20391984	CAMK2D	4	114903271	0.0765532	0.741541	0.976461
cg01344243	GRIN2A	16	9762781	0.068495	0.767986	0.977797
cg09722397	GRIN2C	17	70367538	0.068495	0.767986	0.977797
cg26406150	ACTN2	1	234969275	0.0496924	0.83062	0.99697
cg00534626	GRIN2A	16	9772231	-0.0322329	0.889687	0.99697
cg17237111	CAMK2D	4	114901887	0.0241747	0.917159	0.99697
cg03873049	CAMK2A	5	149605387	0.0147734	0.949322	0.99697
cg13801347	CAMK2D	4	114679505	0.00805823	0.972346	0.99697
P value, uncorrected p-value, 2-tailed, q value, FDR-corrected P value

## Sheet: Table S6
Supplementary Table S6 SWD-specific alterations in the pathway “CREB phosphorylation through the activation of CaMKII” during working period
DMP	Gene	hyper/hypo cases	hyper/hypo cons	ANOVA_work	Mean M value cases	Mean M value cons	P value_cases	q value_cases	P value_controls	q value_controls	Chromosome_36	Coordinate_36	P value_either	q value_either	P value_both	q value_both	estimate_cases	estimate_controls	Probe_SNPs	Probe_SNPs_10	UCSC_RefGene_Accession	UCSC_RefGene_Group	UCSC_CpG_Islands_Name	Relation_to_UCSC_CpG_Island	Phantom	DMR	Enhancer	HMM_Island	Regulatory_Feature_Name	Regulatory_Feature_Group	DHS
cg00534626	GRIN2A	hypo	hyper	0.099	3	3.19	0.000581646	0.347288	0.903768	0.999999	16	9772231	0.00250806	0.565995	0.903768	1	0.23301	-0.0106291	rs59236987								NA				NA
cg01311654	CALM1	hyper	hyper	0.355	-3.25	-3.36	0.0424498	0.741083	0.303214	0.999999	14	89933843	0.0763713	0.946427	0.303214	1	-0.186814	-0.129546									NA				NA
cg01344243	GRIN2A	hypo	hyper	0.204	3.4	3.54	0.043723	0.744898	0.954378	0.999999	16	9762781	0.127701	0.999993	0.954378	1	0.155812	-0.00600585									NA				NA
cg02032166	CAMK2G	hypo	hypo	0.921	5.12	5.11	0.0485899	0.760066	0.105292	0.999999	10	75244940	0.0413311	0.875152	0.105292	1	0.319665	0.362534									NA				NA
cg03777288	GRIN2B	hypo	hyper	0.0731	2.42	2.52	0.0420494	0.739761	0.033356	0.999999	12	13608300	0.0153378	0.766893	0.0420494	1	0.0522748	-0.076282			NM_000834	Body	chr12:13715849-13717034	Island			NA	12:13607143-13608732			NA
cg03873049	CAMK2A	hypo	hyper	0.592	3.46	3.43	0.00437419	0.509709	0.905279	0.999999	5	149605387	0.0163736	0.77179	0.905279	1	0.135811	-0.00752465									NA				NA
cg04712435	CALM1	hypo	hypo	0.834	-3.26	-3.27	0.00308569	0.480449	0.0362472	0.999999	14	89932898	0.00190696	0.541911	0.0362472	1	0.127345	0.122187									NA				NA
cg05019488	CREB1	hypo	hypo	0.765	3.89	3.86	0.00613025	0.537814	0.0678346	0.999999	2	208173979	0.00535382	0.656622	0.0678346	1	0.194563	0.175975	rs2551928								NA				NA
cg05077358	CALM1	hypo	hyper	0.65	3.31	3.34	0.00375139	0.495681	0.775612	0.999999	14	89943052	0.0138353	0.75819	0.775612	1	0.162179	-0.0211372									NA				NA
cg06620397	CAMK2A	hypo	hypo	0.233	3.61	3.73	0.0150736	0.620398	0.573302	0.999999	5	149582808	0.0437743	0.882666	0.573302	1	0.189044	0.0589884		rs2241694							NA				NA
cg06829391	GRIN2A	hypo	hypo	0.414	3.35	3.42	0.00887454	0.576299	0.530874	0.999999	16	9764652	0.026413	0.823572	0.530874	1	0.162368	0.0520969									NA				NA
cg08525508	GRIN2D	hypo	hypo	0.078	3.15	3.28	0.0336208	0.71309	0.358721	0.999999	19	53612109	0.0693366	0.935504	0.358721	1	0.0945179	0.0556033			NM_000836	Body	chr19:48918115-48918340	S_Shore			NA				NA
cg08797625	CAMK2G	hyper	hyper	0.939	-3.44	-4.43	0.0100765	0.586286	0.0318835	0.999999	10	75303798	0.00466693	0.637178	0.0318835	1	-0.160987	-0.184562									NA				NA
cg09461286	GRIN2A	hypo	hyper	0.219	-2.71	-2.64	0.0276215	0.687927	0.79742	0.999999	16	10183582	0.0835356	0.956144	0.79742	1	0.0886474	-0.0139781									NA				NA
cg09722397	GRIN2C	hyper	hyper	0.363	-2.26	-2.33	0.00558739	0.531873	0.206014	0.999999	17	70367538	0.0104026	0.728882	0.206014	1	-0.193401	-0.118497									NA				NA
cg11197458	ACTN2	hypo	hypo	0.677	3.6	3.57	0.0197723	0.649372	0.907717	0.999999	1	234965636	0.0637417	0.925934	0.907717	1	0.10567	0.00708501	rs2288600		NM_001103	Body					NA	1:234965497-234965637			NA
cg12297935	ACTN2	hypo	hyper	0.408	3.62	3.69	0.0143387	0.616143	0.436145	0.999999	1	234969330	0.0369775	0.864378	0.436145	1	0.120077	-0.0514836			NM_001103	Body					NA	1:234969217-234969438			NA
cg12546181	GRIN2D	hypo	hypo	0.086	-1.38	-1.21	1.21699e-05	0.15986	0.262103	0.999999	19	53593841	4.15315e-05	0.235672	0.262103	1	0.208437	0.0668208	rs10413649		NM_000836	Body	chr19:48901804-48902123	Island			NA	19:53593292-53593986	19:48901011-48902555	Promoter_Associated	NA
cg13729891	DLG4	hyper	hyper	0.17	-3.7	-3.86	0.0337198	0.713619	0.655507	0.999999	17	7049192	0.0933255	0.970601	0.655507	1	-0.177097	-0.0504841	rs1875673								NA				NA
cg13801347	CAMK2D	hypo	hypo	0.915	3.14	3.15	0.0102637	0.587569	0.0370835	0.999999	4	114679505	0.00530957	0.655285	0.0370835	1	0.205662	0.229341									NA				NA
cg13823003	GRIN2C	hypo	hypo	0.037	-1.47	-1.28	3.07573e-06	0.105565	0.164337	0.999999	17	70367644	9.10735e-06	0.182098	0.164337	1	0.241267	0.0888217			NM_000835	TSS200	chr17:72855621-72858012	Island			TRUE	17:70367256-70369628			NA
cg14129040	CREB1	hypo	hypo	0.29	2.54	2.66	0.0314563	0.704886	0.0501878	0.999999	2	208122639	0.0166509	0.772933	0.0501878	1	0.169577	0.213753									NA				NA
cg14351692	GRIN2B	hypo	hyper	0.694	3.23	3.26	0.00687072	0.551783	0.25218	0.999999	12	13607641	0.014216	0.759571	0.25218	1	0.10557	-0.0600747			NM_000834	Body	chr12:13715849-13717034	Island			NA	12:13607143-13608732			NA
cg15749141	CREB1	hyper	hyper	0.342	0.79	0.71	0.00623307	0.537884	0.0327452	0.999999	2	208129827	0.00319893	0.588835	0.0327452	1	-0.124082	-0.132449									NA				NA
cg16378117	GRIN2A	hypo	hypo	0.942	2.64	2.63	0.0318094	0.705758	0.473145	0.999999	16	9765305	0.0768266	0.946969	0.473145	1	0.104476	0.0474268	rs75761674								NA				NA
cg16688376	AKAP9	hypo	hypo	0.822	-3.05	-3.08	0.0457214	0.751736	0.198325	0.999999	7	91408609	0.0616855	0.922016	0.198325	1	0.145354	0.128429									NA				NA
cg17237111	CAMK2D	hyper	hyper	0.236	-1.29	-1.42	6.39899e-05	0.214908	0.0166833	0.999999	4	114901887	3.97557e-05	0.235672	0.0166833	1	-0.324234	-0.254026									NA				NA
cg17422824	CAMK2G	hypo	hypo	0.499	3.56	3.61	0.0214357	0.65672	0.924796	0.999999	10	75269700	0.0685884	0.934399	0.924796	1	0.141966	0.00785995									NA				NA
cg18035537	GRIN2C	hyper	hyper	0.147	-4.72	-4.88	0.0401154	0.732797	0.97399	0.999999	17	70367649	0.118727	0.999993	0.97399	1	-0.234585	-0.00505883			NM_000835	TSS200	chr17:72855621-72858012	Island			TRUE	17:70367256-70369628			NA
cg18848222	CAMK2B	hypo	hyper	0.602	3.71	3.76	0.0168645	0.63115	0.767321	0.999999	7	44225262	0.0536312	0.909445	0.767321	1	0.162046	-0.0270154									NA				NA
cg20391984	CAMK2D	hyper	hyper	0.379	-4.45	-4.55	0.00526427	0.525243	0.124044	0.999999	4	114903271	0.00711556	0.697416	0.124044	1	-0.228892	-0.170025									NA				NA
cg21218476	DLG4	hyper	hyper	0.482	-3.6	-3.68	0.0109227	0.59193	0.227222	0.999999	17	7058587	0.0199366	0.793427	0.227222	1	-0.183809	-0.117818	rs2859458								NA				NA
cg21997766	GRIN2C	hyper	hyper	0.248	3.05	3.21	0.0388408	0.728491	0.484505	0.999999	17	70357708	0.0922103	0.968859	0.484505	1	-0.146315	-0.0673847	rs59884134		NM_000835	Body	chr17:72848166-72848901	N_Shelf			NA		17:72845998-72846618	Unclassified	NA
cg23109559	ACTN2	hypo	hypo	0.499	3.29	3.39	0.0113612	0.595413	0.181118	0.999999	1	234969031	0.0178456	0.781361	0.181118	1	0.337628	0.241535			NM_001103	Body					NA				NA
cg23233975	ACTN2	hypo	hypo	0.355	3.39	3.46	0.0193074	0.647832	0.265367	0.999999	1	234974580	0.0359989	0.860526	0.265367	1	0.121485	0.0784998			NM_001103	Body					NA	1:234974580-234974688			NA
cg23942984	GRIN2B	hypo	hyper	0.162	3.78	3.95	0.0177241	0.638306	0.5078	0.999999	12	13994354	0.0479832	0.895946	0.5078	1	0.244595	-0.0922093			NM_000834	5'UTR					TRUE				NA
cg23997477	CAMK2B	hypo	hypo	0.132	3.37	3.52	0.00812311	0.565236	0.440259	0.999999	7	44291854	0.0223453	0.806546	0.440259	1	0.171155	0.0668777									NA				NA
cg26406150	ACTN2	hypo	hypo	0.914	3.13	3.14	0.0193756	0.648597	0.168693	0.999999	1	234969275	0.0269261	0.827097	0.168693	1	0.142592	0.114363			NM_001103	Body					NA	1:234969217-234969438			NA
		28/38 hypo at work	18/28 hypo at work			20/28 M values are higher	P val 38/38<0.05		P val 4/38 < 0.05
						9/10 M values are lower in cons

## Sheet: Table S7
Supplementary Table S7 CpGs corresponding to GRIN2C from Illumina 450K annotation and Ensembl regulatory build
CpG	Gene	CHR	MAPINFO	P value_cases	hyper/hypo cases	hyper/hypo cons	ENSEMBL REGULATORY 37 RELEASE	ILLUMINA Regulatory_Feature_Group	UCSC_RefGene_Group	Relation_to_UCSC_CpG_Island	Enhancer	P value_cons
cg19965023	GRIN2C	17	72838366	0.607927	hypo	hypo	CTCF Binding site	Unclassified	3'UTR	N_Shore	TRUE	0.866658
cg12190341	GRIN2C	17	72838819	0.774118	hypo	hyper	CTCF Binding site	Unclassified_Cell_type_specific	Body	Island	NA	0.0286605
cg22891619	GRIN2C	17	72839038	0.974263	hyper	hyper	CTCF Binding site	Unclassified_Cell_type_specific	Body	Island	NA	0.876337
cg13335974	GRIN2C	17	72839489	0.565939	hypo	hyper	CTCF Binding site	Unclassified_Cell_type_specific	Body	Island	NA	0.631837
cg23119809	GRIN2C	17	72839750	0.479487	hyper	hyper	CTCF Binding site	Unclassified_Cell_type_specific	Body	Island	NA	0.24484
cg03029664	GRIN2C	17	72840306	0.567839	hypo	hyper			Body	S_Shore	NA	0.721311
cg26968767	GRIN2C	17	72843650	0.173349	hypo	hypo			Body	S_Shelf	NA	0.614121
cg21997766	GRIN2C	17	72846113	0.0388408	hyper	hyper	CTCF Binding site	Unclassified	Body	N_Shelf	NA	0.484505
cg11277090	GRIN2C	17	72848048	0.952782	hyper	hyper		Unclassified_Cell_type_specific	Body	N_Shore	NA	0.548087
cg19796640	GRIN2C	17	72848197	0.755896	hyper	hyper			Body	Island	NA	0.525771
cg09096555	GRIN2C	17	72848358	0.969879	hyper	hyper		Promoter_Associated_Cell_type_specific	Body	Island	TRUE	0.679257
cg07365960	GRIN2C	17	72848535	0.226166	hypo	hypo		Promoter_Associated_Cell_type_specific	Body	Island	TRUE	0.757306
cg00439658	GRIN2C	17	72848669	0.536282	hypo	hyper		Promoter_Associated_Cell_type_specific	Body	Island	TRUE	0.65642
cg25000623	GRIN2C	17	72848918	0.860052	hyper	hyper		Promoter_Associated_Cell_type_specific	Body	S_Shore	TRUE	0.365325
cg12536809	GRIN2C	17	72852514	0.978049	hyper	hypo	Open chromatin	Unclassified_Cell_type_specific	5'UTR	N_Shelf	NA	0.420348
cg16086007	GRIN2C	17	72855588	0.515412	hypo	hyper	PROMOTER		5'UTR	N_Shore	TRUE	0.11702
cg09722397	GRIN2C	17	72855943	0.00558739	hyper	hyper	CTCF Binding site & PROMOTER				NA	0.206014
cg13823003	GRIN2C	17	72856049	3.07573e-06	hypo	hypo	CTCF Binding site & PROMOTER		TSS200	Island	TRUE	0.164337
cg18035537	GRIN2C	17	72856054	0.0401154	hyper	hyper	CTCF Binding site & PROMOTER		TSS200	Island	TRUE	0.97399
cg17354190	GRIN2C	17	72856064	0.680888	hyper	hypo	CTCF Binding site & PROMOTER		TSS200	Island	TRUE	0.455364
cg12377578	GRIN2C	17	72856181	0.279498	hypo	hypo	CTCF Binding site & PROMOTER		TSS200	Island	TRUE	0.9897
cg09169283	GRIN2C	17	72856452	0.0951301	hypo	hypo	CTCF Binding site & PROMOTER		TSS1500	Island	NA	0.93425
cg13715127	GRIN2C	17	72856825	0.106909	hyper	hyper	CTCF Binding site & PROMOTER		TSS1500	Island	NA	0.00108419
cg21264131	GRIN2C	17	72857053	0.420655	hyper	hyper	CTCF Binding site & PROMOTER		TSS1500	Island	TRUE	0.122795
cg19700341	GRIN2C	17	72857076	0.2902	hyper	hyper	CTCF Binding site & PROMOTER		TSS1500	Island	TRUE	0.608112
cg05410012	GRIN2C	17	72857095	0.565156	hypo	hyper	CTCF Binding site & PROMOTER		TSS1500	Island	TRUE	0.132015
cg05848509	GRIN2C	17	72857354	0.606194	hyper	hyper	PROMOTER		TSS1500	Island	TRUE	0.322116
cg23513814	GRIN2C	17	72857430	0.594756	hypo	hyper	PROMOTER		TSS1500	Island	TRUE	0.327541
P value, uncorrected p-value, 2-tailed. CHR, chromosome
