# Supplementary material for: Differential DNA methylation in recovery from shift work disorder
Source: Sci Rep. 2021 Feb 3;11:2895. doi: 10.1038/s41598-021-82627-0 (PMC7858604; doi:10.1038/s41598-021-82627-0)
Supplement: Supplementary file 2 — Supplementary Information 2. [file 41598_2021_82627_MOESM2_ESM.xls]

## Sheet: Title page
Supplementary Data
Differential DNA methylation in recovery from shift work disorder
Alexandra Lahtinen1,2, Antti Häkkinen3, Sampsa Puttonen4, Päivi Vanttola4, Katriina Viitasalo5, Tarja Porkka-Heiskanen1, Mikko Härmä4, Tiina Paunio1, 2
Affiliations:
1SleepWell Research Program, Faculty of Medicine, University of Helsinki, Helsinki, Finland
2Genomics and Biobank Unit, Department of Public Health Solutions, Finnish Institute for Health and Welfare (THL), PO Box 30, FI-00271, Helsinki, Finland
3Research Program in Systems Oncology, Faculty of Medicine, University of Helsinki, Helsinki, Finland
4Work ability and Working careers, Finnish Institute of Occupational Health, PO Box 40, FI-00032, Helsinki, Finland
5Finnair Health Services, HEL-IF/67, FI-01053 Finnair, Finland

## Sheet: Supplementary_Data
Supplementary Data DMPs from EWAS for SWD group or controls with annotations
DMP	UCSC_RefGene_Name	Chromosome_36	Coordinate_36	Pvalue_cases	qvalue_cases	Pvalue_controls	qvalue_controls	Pvalue_either	qvalue_either	Pvalue_both	qvalue_both	estimate_cases	estimate_controls	hyper_hypo_cases	hyper_hypo_controls
cg00001534	FAF1	1	50807453	0.0145751	0.6182	0.728767	0.999999	0.0464457	0.892368	0.728767	1	0.188479	-0.0359778	hypo	hyper
cg00002473	CXCR2	2	218697121	0.0113999	0.59557	0.0974725	0.999999	0.0117392	0.745052	0.0974725	1	0.367173	0.327481	hypo	hypo
cg00002591	MUSTN1	3	52845583	0.0325962	0.708928	0.459386	0.999999	0.0775262	0.948384	0.459386	1	0.0888452	-0.0418037	hypo	hyper
cg00003014	BDH1	3	198764216	0.0143302	0.616143	0.750544	0.999999	0.0460669	0.891131	0.750544	1	0.206387	0.0360187	hypo	hypo
cg00003187	RERE	1	8662568	0.0411294	0.736669	0.924549	0.999999	0.12084	0.999993	0.924549	1	0.151168	0.00951992	hypo	hypo
cg00003202	RFX5	1	149586136	0.0257489	0.67972	0.687665	0.999999	0.0751445	0.944145	0.687665	1	-0.21425	-0.0522545	hyper	hyper
cg00003305		19	35407485	0.0128303	0.605309	0.0131805	0.999999	0.0028632	0.577523	0.0131805	1	-0.159475	-0.220925	hyper	hyper
cg00003784	CCDC45	17	59933534	0.0181346	0.64129	0.494327	0.999999	0.0483422	0.896718	0.494327	1	0.138976	-0.054283	hypo	hyper
cg00003965	RETNLB	3	109959568	0.893974	0.999916	0.0470613	0.999999	0.135007	0.999993	0.893974	1	-0.010587	-0.224461	hyper	hyper
cg00004806	AGPAT4	6	161478095	0.0165316	0.629223	0.456159	0.999999	0.0427166	0.880661	0.456159	1	0.136804	0.0574075	hypo	hypo
cg00005215	SERPINB12	18	59374357	0.0445075	0.747629	0.15621	0.999999	0.0511636	0.903241	0.15621	1	0.175169	0.169948	hypo	hypo
cg00005849		2	236735921	0.0704536	0.81001	0.0273489	0.999999	0.0192357	0.790011	0.0704536	1	0.130009	0.222654	hypo	hypo
cg00006032	GPHN	14	66044192	0.56782	0.999916	0.0300972	0.999999	0.0800211	0.952011	0.56782	1	0.0135971	-0.0736524	hypo	hyper
cg00007032	MTUS2	13	28900629	0.0409839	0.736133	0.60356	0.999999	0.107004	0.986729	0.60356	1	0.131047	-0.0452849	hypo	hyper
cg00007036	ZNF362	1	33514676	0.0074296	0.559811	0.470993	0.999999	0.021316	0.801242	0.470993	1	0.184153	0.066366	hypo	hypo
cg00008004		1	152022743	0.0404416	0.734416	0.887489	0.999999	0.11856	0.999993	0.887489	1	-0.196897	0.0184591	hyper	hypo
cg00008345	PDE6D	2	232352087	0.00179455	0.425485	0.409119	0.999999	0.00547745	0.658629	0.409119	1	0.218385	0.0761649	hypo	hypo
cg00008493	COX8C	14	92883530	0.0440366	0.746408	0.762259	0.999999	0.123275	0.999993	0.762259	1	0.119195	0.0243445	hypo	hypo
cg00008564		6	27938370	0.289967	0.991512	0.0199736	0.999999	0.0391315	0.870575	0.289967	1	0.0754351	0.236568	hypo	hypo
cg00008713	IMPA2	18	11970953	0.0461772	0.752924	0.100855	0.999999	0.0386701	0.869433	0.100855	1	0.0966205	-0.109785	hypo	hyper
cg00008800		2	38563675	0.73023	0.999916	0.0457003	0.999999	0.125621	0.999993	0.73023	1	0.0332707	0.274267	hypo	hypo
cg00008810	DMRTB1	1	53697351	0.0193117	0.647876	0.258867	0.999999	0.0354568	0.859703	0.258867	1	0.13229	0.086675	hypo	hypo
cg00008819	C4orf44	4	3227589	0.0403955	0.734361	0.885358	0.999999	0.118334	0.999993	0.885358	1	0.161175	0.0153947	hypo	hypo
cg00009001	MIR1178	12	118636273	0.00047262	0.335355	0.14882	0.999999	0.000927185	0.456313	0.14882	1	0.345728	0.187104	hypo	hypo
cg00012386	JMJD4	1	225989135	0.513441	0.999916	0.0262068	0.999999	0.0676492	0.933341	0.513441	1	-0.0336144	-0.163292	hyper	hyper
cg00013196	DCAF4L2	8	88954370	0.00530283	0.52601	0.584403	0.999999	0.0172774	0.778747	0.584403	1	0.174961	0.045714	hypo	hypo
cg00013410	MED13	17	57497374	0.00378445	0.495727	0.0290955	0.999999	0.00193174	0.542655	0.0290955	1	-0.270837	-0.277948	hyper	hyper
cg00013441	CCDC62	12	121824861	0.00426024	0.507692	0.0521075	0.999999	0.00325334	0.591877	0.0521075	1	0.146146	0.13463	hypo	hypo
cg00014733	AP1B1	22	28060659	0.0229206	0.666238	0.694775	0.999999	0.0681161	0.933825	0.694775	1	0.144101	0.0335863	hypo	hypo
cg00014837	ACRBP	12	6627518	0.0438959	0.745755	0.898901	0.999999	0.127328	0.999993	0.898901	1	0.107425	0.00920416	hypo	hypo
cg00014996	USP14	18	148348	0.0386863	0.727884	0.774054	0.999999	0.110816	0.991172	0.774054	1	-0.187718	-0.0353898	hyper	hyper
cg00016481	ZFHX4	8	77930908	0.0190688	0.646774	0.815861	0.999999	0.0606059	0.918644	0.815861	1	0.182953	0.0244973	hypo	hypo
cg00016498	RAB5C	17	37560574	0.0492588	0.760988	0.407642	0.999999	0.102873	0.982531	0.407642	1	-0.121944	-0.0701318	hyper	hyper
cg00016718	MUT	6	49513449	0.0229542	0.666543	0.8019	0.999999	0.071151	0.938915	0.8019	1	0.180444	-0.0268838	hypo	hyper
cg00016814	CNTNAP2	7	145505959	0.00870038	0.574706	0.104135	0.999999	0.00975989	0.72543	0.104135	1	0.261616	0.21991	hypo	hypo
cg00017033	C14orf135	14	59628760	0.156643	0.917739	0.0268523	0.999999	0.033925	0.853641	0.156643	1	0.118544	-0.262085	hypo	hyper
cg00017429		14	97239913	0.0387496	0.728157	0.050293	0.999999	0.019846	0.793305	0.050293	1	0.15298	-0.201029	hypo	hyper
cg00017475	ABO	9	135121528	0.709092	0.999916	0.0409554	0.999999	0.113517	0.994746	0.709092	1	0.0248575	-0.193923	hypo	hyper
cg00018696	CSMD1	8	3033890	0.00611705	0.537171	0.208304	0.999999	0.0113475	0.740565	0.208304	1	0.237152	0.146262	hypo	hypo
cg00018739	ZNF664	12	123025443	0.0361569	0.71998	0.430783	0.999999	0.0816511	0.95406	0.430783	1	0.174541	0.0893303	hypo	hypo
cg00019151	SLC9A11	1	171736772	0.047531	0.757252	0.0967148	0.999999	0.0381275	0.867675	0.0967148	1	0.184653	0.213859	hypo	hypo
cg00019308		1	232973527	0.0476296	0.757389	0.509136	0.999999	0.112305	0.992699	0.509136	1	0.129565	0.0588755	hypo	hypo
cg00019576	ZFP41	8	144408912	0.359237	0.999916	0.0385131	0.999999	0.0778629	0.948838	0.359237	1	0.0830033	0.265859	hypo	hypo
cg00019809	RPRD1A	18	31901527	0.367074	0.999916	0.00625081	0.999999	0.0160888	0.768081	0.367074	1	-0.148284	-0.650072	hyper	hyper
cg00020052	CNRIP1	2	68400403	0.00672092	0.548791	0.0279659	0.999999	0.00305952	0.585522	0.0279659	1	0.143486	-0.159478	hypo	hyper
cg00021237	MYBL1	8	67688403	0.000728014	0.355506	0.0543623	0.999999	0.000723686	0.421927	0.0543623	1	0.265211	0.200725	hypo	hypo
cg00021550		1	53981668	0.00920894	0.579526	0.10333	0.999999	0.0101921	0.727434	0.10333	1	0.173052	0.146989	hypo	hypo
cg00021783	UBR1	15	41185873	0.630846	0.999916	0.0358722	0.999999	0.0971888	0.976017	0.630846	1	0.0265126	-0.164984	hypo	hyper
cg00021978	DPYS	8	105546093	0.10452	0.857966	0.0254762	0.999999	0.0242522	0.816059	0.10452	1	0.106324	0.206364	hypo	hypo
cg00022858	PDGFRA	4	54791373	0.0138225	0.611895	0.658989	0.999999	0.042796	0.881131	0.658989	1	-0.144121	-0.0347355	hyper	hyper
cg00023154	RNF220	1	44645050	0.0289636	0.693433	0.0237308	0.999999	0.00875079	0.715638	0.0289636	1	0.135938	-0.196203	hypo	hyper
cg00023168	ZNF226	19	49360908	0.0430573	0.742788	0.33806	0.999999	0.0825356	0.956014	0.33806	1	-0.173842	-0.112424	hyper	hyper
cg00023673		16	85313133	0.92392	0.999916	0.0315846	0.999999	0.0962733	0.974584	0.92392	1	0.00579897	-0.186493	hypo	hyper
cg00024494		16	71654343	0.36961	0.999916	0.0285852	0.999999	0.0616425	0.92185	0.36961	1	0.0622696	-0.216297	hypo	hyper
cg00024812	ITGB1BP1	2	9481699	0.0469239	0.754573	0.397459	0.999999	0.097392	0.976125	0.397459	1	-0.108846	-0.063285	hyper	hyper
cg00025044	ERCC6	10	50386484	0.743292	0.999916	0.0499218	0.999999	0.136305	0.999993	0.743292	1	0.0331181	-0.281827	hypo	hyper
cg00025347	SLC20A2	8	42479149	0.0132454	0.607949	0.754586	0.999999	0.0430738	0.881603	0.754586	1	0.19034	-0.032263	hypo	hyper
cg00025795	TBC1D16	17	75597751	0.89844	0.999916	0.00800739	0.999999	0.0283755	0.83279	0.89844	1	-0.00563261	0.169567	hyper	hypo
cg00026030	SYNJ1	21	33022310	0.471412	0.999916	0.000340361	0.999999	0.00124784	0.484026	0.471412	1	-0.0271213	-0.201769	hyper	hyper
cg00026222		1	2134104	0.000688293	0.352686	0.084128	0.999999	0.000915158	0.455979	0.084128	1	0.161813	0.108924	hypo	hypo
cg00026374	TEAD3	6	35572514	0.0072342	0.556568	0.665775	0.999999	0.0240255	0.815249	0.665775	1	-0.181049	-0.0388821	hyper	hyper
cg00027120	TAS2R39	7	142590954	0.0474338	0.756678	0.121415	0.999999	0.044997	0.886871	0.121415	1	0.16232	0.174857	hypo	hypo
cg00027466	VHLL	1	154535672	0.0181739	0.641664	0.450623	0.999999	0.0461316	0.891131	0.450623	1	0.135553	0.0584966	hypo	hypo
cg00027729	ITGAM	16	31193274	0.00810682	0.565236	0.103842	0.999999	0.00923958	0.719019	0.103842	1	0.115923	-0.0965726	hypo	hyper
cg00027995	THBS1	15	37675385	0.00310444	0.480449	0.167059	0.999999	0.00541769	0.657095	0.167059	1	0.176379	0.110144	hypo	hypo
cg00028677		15	53671950	0.276336	0.986039	0.0420529	0.999999	0.071522	0.939677	0.276336	1	0.0642605	0.169819	hypo	hypo
cg00029826	CCNB1IP1	14	19871299	0.173688	0.930936	0.0131075	0.999999	0.0196452	0.792052	0.173688	1	-0.10803	-0.280992	hyper	hyper
cg00030291	ICA1	7	8268619	0.0283092	0.690778	0.90732	0.999999	0.0873636	0.962321	0.90732	1	0.136344	-0.00979317	hypo	hyper
cg00030682	ABCC1	16	16083103	0.0391872	0.729488	0.411748	0.999999	0.0856045	0.959044	0.411748	1	0.22877	-0.12407	hypo	hyper
cg00030909	IGF2BP1	17	44467295	0.216642	0.956538	0.00633861	0.999999	0.0120729	0.746446	0.216642	1	0.0981248	-0.312186	hypo	hyper
cg00031165	RUNDC3B	7	87096296	0.95234	0.999916	0.00765539	0.999999	0.0273881	0.829157	0.95234	1	0.00419941	-0.271654	hypo	hyper
cg00031476	BRE	2	27967748	0.0114861	0.59564	0.13491	0.999999	0.0148004	0.761505	0.13491	1	-0.30481	-0.244799	hyper	hyper
cg00032701	EVI5L	19	7817195	0.0235386	0.668492	0.256811	0.999999	0.0420199	0.876413	0.256811	1	0.120143	-0.0818408	hypo	hyper
cg00033371	UHRF1	19	4907786	0.00261305	0.469993	0.0838659	0.999999	0.00299431	0.584408	0.0838659	1	0.275974	-0.212769	hypo	hyper
cg00033490	CROT	7	86865823	0.0247793	0.677013	0.979933	0.999999	0.0782094	0.949284	0.979933	1	0.164779	-0.00249451	hypo	hyper
cg00033533	KIAA1539	9	35106375	0.139564	0.902468	0.019428	0.999999	0.0237108	0.814044	0.139564	1	-0.113825	-0.255311	hyper	hyper
cg00033915	ARHGEF18	19	7410569	0.0339843	0.714479	0.611863	0.999999	0.0914715	0.967772	0.611863	1	0.263393	0.0855614	hypo	hypo
cg00034555	SAMD1	19	14063331	0.0104503	0.588821	0.307865	0.999999	0.0230358	0.810092	0.307865	1	-0.171456	-0.0919822	hyper	hyper
cg00034650		17	74499039	0.486058	0.999916	0.00257671	0.999999	0.00830331	0.71026	0.486058	1	0.073524	-0.465352	hypo	hyper
cg00035608		19	41980290	0.700934	0.999916	0.00994174	0.999999	0.0325454	0.849092	0.700934	1	-0.0189452	-0.183697	hyper	hyper
cg00035889	KLF3	4	38366305	0.0330849	0.711341	0.320476	0.999999	0.0640155	0.926611	0.320476	1	0.142878	0.090768	hypo	hypo
cg00035969		1	111960620	0.0269539	0.685276	0.415998	0.999999	0.0625337	0.922376	0.415998	1	-0.119392	0.0595861	hyper	hypo
cg00036386	MOGS	2	74545500	0.118789	0.878354	0.0347864	0.999999	0.034395	0.855473	0.118789	1	-0.123839	-0.235872	hyper	hyper
cg00036585		6	164361121	0.0805351	0.825281	0.0195406	0.999999	0.0161011	0.768235	0.0805351	1	0.0864165	0.162883	hypo	hypo
cg00036599	C1orf54	1	148518698	0.860396	0.999916	0.00255013	0.999999	0.0098978	0.726549	0.860396	1	-0.0122123	0.307307	hyper	hypo
cg00036732	LZTS2	10	102757497	0.035111	0.717521	0.636996	0.999999	0.0955856	0.974087	0.636996	1	0.111447	0.0338839	hypo	hypo
cg00037388	EML6	2	54804811	0.0237483	0.669684	0.0299798	0.999999	0.00891496	0.717856	0.0299798	1	-0.142068	-0.189243	hyper	hyper
cg00038131	NOTCH2NL	1	143924695	0.0202712	0.651431	0.575217	0.999999	0.0569098	0.913212	0.575217	1	0.100966	0.0329234	hypo	hypo
cg00039129		6	166020241	0.0137071	0.610699	0.428086	0.999999	0.0352024	0.858485	0.428086	1	0.161581	-0.0700152	hypo	hyper
cg00039385	SEMA6B	19	4509558	0.0293153	0.695284	0.137888	0.999999	0.0332022	0.851607	0.137888	1	-0.204519	-0.190853	hyper	hyper
cg00039505		16	84412681	0.0136912	0.610699	0.147821	0.999999	0.0183083	0.782236	0.147821	1	0.0998247	0.0796523	hypo	hypo
cg00040103	PRKCE	2	45893740	0.610026	0.999916	0.0436645	0.999999	0.113192	0.993973	0.610026	1	0.0246181	0.138465	hypo	hypo
cg00040312	HOXC4	12	52710946	0.00553736	0.530866	0.489214	0.999999	0.0166485	0.772933	0.489214	1	-0.145328	-0.0483247	hyper	hyper
cg00040367	NME7	1	167604100	0.0824692	0.828056	0.0226609	0.999999	0.0185234	0.784169	0.0824692	1	-0.101572	-0.187808	hyper	hyper
cg00040566	EBF3	10	131527089	0.0233993	0.668069	0.31266	0.999999	0.0469223	0.893479	0.31266	1	0.277004	0.167573	hypo	hypo
cg00040945	C15orf40	15	81471535	0.00761768	0.563618	0.534813	0.999999	0.0231026	0.810121	0.534813	1	-0.24872	-0.0773804	hyper	hyper
cg00041467	MKI67IP	2	122210746	0.0325046	0.70874	0.77148	0.999999	0.095414	0.973817	0.77148	1	0.0851922	-0.0156852	hypo	hyper
cg00041865		5	14957423	0.00224559	0.458739	0.137955	0.999999	0.00362758	0.605577	0.137955	1	0.296955	-0.192327	hypo	hyper
cg00041872		1	46405277	0.554004	0.999916	0.0165735	0.999999	0.0470356	0.893634	0.554004	1	0.016666	-0.0968513	hypo	hyper
cg00042059	EML6	2	54941092	0.0133543	0.608056	0.528032	0.999999	0.0379353	0.867271	0.528032	1	0.19596	0.0672501	hypo	hypo
cg00042478	ANKH	5	14763790	0.203616	0.949746	0.0315059	0.999999	0.046066	0.891131	0.203616	1	0.132429	0.317122	hypo	hypo
cg00043080	PLD3	19	45544995	0.0242829	0.673853	0.492755	0.999999	0.0620858	0.922375	0.492755	1	0.154062	0.0635404	hypo	hypo
cg00043284	TBC1D16	17	75569937	0.00699105	0.554091	0.650472	0.999999	0.0231066	0.810121	0.650472	1	0.234436	0.0525762	hypo	hypo
cg00043371	COG1	17	68700020	0.0167716	0.630288	0.556727	0.999999	0.0475029	0.894634	0.556727	1	-0.190359	-0.0630725	hyper	hyper
cg00045439	AIMP1	4	107457574	0.230855	0.964687	0.0218415	0.999999	0.0366599	0.86394	0.230855	1	-0.122107	-0.332387	hyper	hyper
cg00045607	ARHGAP30	1	159306314	0.575995	0.999916	0.0265554	0.999999	0.0720711	0.940371	0.575995	1	-0.0326436	-0.184967	hyper	hyper
cg00046041	SLC7A5P2	16	21439004	3.97287e-05	0.201624	0.128206	0.999999	8.86132e-05	0.273769	0.128206	1	0.213287	-0.100728	hypo	hyper
cg00046105	C1orf57	1	231179150	0.0232823	0.667795	0.367412	0.999999	0.051297	0.903524	0.367412	1	0.0830306	0.0447467	hypo	hypo
cg00047050	CUL5	11	107384641	0.0237387	0.669505	0.521984	0.999999	0.062563	0.922376	0.521984	1	-0.142619	-0.0546638	hyper	hyper
cg00047815	PHF21B	22	43690165	0.0105883	0.589901	0.189301	0.999999	0.0172758	0.778747	0.189301	1	0.206166	0.143214	hypo	hypo
cg00048705		6	170405251	0.0271138	0.686119	0.402081	0.999999	0.0614925	0.921333	0.402081	1	0.177623	0.0914434	hypo	hypo
cg00049616	CLYBL	13	99106187	0.00171838	0.421374	0.613118	0.999999	0.00627569	0.680113	0.613118	1	0.179422	-0.0380639	hypo	hyper
cg00049709	PRDM16	1	3047670	0.228805	0.96377	0.0356687	0.999999	0.0554769	0.910886	0.228805	1	-0.071935	0.177702	hyper	hypo
cg00050375	ABCC10	6	43512806	0.756081	0.999916	0.0463683	0.999999	0.128511	0.999993	0.756081	1	-0.0198563	-0.181141	hyper	hyper
cg00052588		16	88199640	0.0252551	0.678344	0.686775	0.999999	0.0738536	0.94368	0.686775	1	0.158604	0.0386615	hypo	hypo
cg00053010		17	43444787	0.328787	0.999916	0.00582503	0.999999	0.0142247	0.759571	0.328787	1	-0.0868321	-0.354549	hyper	hyper
cg00054706	C1D	2	68143476	0.0194771	0.64899	0.451235	0.999999	0.0490455	0.898656	0.451235	1	-0.177902	-0.0775687	hyper	hyper
cg00055510		2	208616156	0.0311974	0.704328	0.675218	0.999999	0.0882112	0.963356	0.675218	1	0.154156	0.0406385	hypo	hypo
cg00057114	ACOT7	1	6266949	0.0160417	0.625905	0.0120828	0.999999	0.00318587	0.58829	0.0160417	1	0.0867899	0.126203	hypo	hypo
cg00057569	C10orf4	10	95452538	0.0339845	0.714479	0.221257	0.999999	0.0518603	0.904133	0.221257	1	-0.178232	-0.140568	hyper	hyper
cg00057661	ARF5	7	127016184	0.0378826	0.725206	0.815136	0.999999	0.110347	0.9904	0.815136	1	0.100599	-0.0153765	hypo	hyper
cg00057663	TGFBRAP1	2	105312061	0.729343	0.999916	0.0286395	0.999999	0.0840226	0.956763	0.729343	1	-0.011665	-0.105446	hyper	hyper
cg00057966	MIR142	17	53763693	0.0381715	0.726214	0.027381	0.999999	0.012058	0.746446	0.0381715	1	-0.15797	-0.234628	hyper	hyper
cg00058026	KRT76	12	51458425	0.0220656	0.661406	0.121812	0.999999	0.0239987	0.815099	0.121812	1	0.135681	0.125468	hypo	hypo
cg00058329	P2RX2	12	131705167	0.735062	0.999916	0.0477317	0.999999	0.130786	0.999993	0.735062	1	0.0285496	-0.237509	hypo	hyper
cg00058771	POLL	10	103337969	0.0448082	0.748218	0.257625	0.999999	0.0724356	0.941255	0.257625	1	0.108496	-0.083808	hypo	hyper
cg00059053	PRMT8	12	3472423	0.00744586	0.560537	0.194891	0.999999	0.0129398	0.751782	0.194891	1	0.149126	0.0973163	hypo	hypo
cg00059165	PI16	6	37034806	0.0272929	0.686514	0.989762	0.999999	0.0851134	0.95869	0.989762	1	0.0951111	0.00074776	hypo	hypo
cg00060500	KIAA0226	3	198960926	0.0153574	0.621711	0.848879	0.999999	0.0504297	0.901835	0.848879	1	0.0853997	0.00902823	hypo	hypo
cg00060649		12	66215067	0.042413	0.741014	0.689908	0.999999	0.115705	0.997671	0.689908	1	0.132153	0.0353229	hypo	hypo
cg00064255	LRRC8C	1	89872600	0.177685	0.934007	0.0496444	0.999999	0.0612056	0.920438	0.177685	1	-0.15349	-0.314644	hyper	hyper
cg00066468	RPUSD2	15	38649083	0.0107472	0.589917	0.196444	0.999999	0.0179237	0.781361	0.196444	1	-0.161219	-0.110414	hyper	hyper
cg00066671	OLFM3	1	102235178	0.914289	0.999916	0.0492176	0.999999	0.140652	0.999993	0.914289	1	-0.00499706	-0.129881	hyper	hyper
cg00066925		12	47208247	0.0496535	0.761882	0.832409	0.999999	0.139635	0.999993	0.832409	1	0.139222	-0.0204239	hypo	hyper
cg00067124	METTL6	3	15441691	0.586614	0.999916	0.0314389	0.999999	0.0840576	0.956869	0.586614	1	0.0688475	0.388571	hypo	hypo
cg00067588		10	10601713	0.0238031	0.66995	0.542872	0.999999	0.0640176	0.926611	0.542872	1	0.132142	-0.0481441	hypo	hyper
cg00067768	DVL3	3	185369368	0.00574289	0.533473	0.579124	0.999999	0.0185593	0.784263	0.579124	1	0.242844	-0.065006	hypo	hyper
cg00067814	WDR91	7	134546897	0.00099773	0.378055	0.7695	0.999999	0.00404128	0.619014	0.7695	1	0.164968	0.0191861	hypo	hypo
cg00068316		9	106769498	0.00822406	0.567941	0.425589	0.999999	0.022213	0.8059	0.425589	1	0.142728	0.0576886	hypo	hypo
cg00069261	CDR2	16	22294032	0.3357	0.999916	0.0275779	0.999999	0.0565732	0.912426	0.3357	1	0.0573073	-0.186648	hypo	hyper
cg00069314	CLCN3	4	170778614	0.436832	0.999916	0.00829651	0.999999	0.0227707	0.810037	0.436832	1	0.0633186	-0.31031	hypo	hyper
cg00069815		8	846058	0.0196365	0.649372	0.137258	0.999999	0.0236512	0.813701	0.137258	1	0.300713	0.261464	hypo	hypo
cg00069969		13	32544763	0.0363414	0.72107	0.989319	0.999999	0.109112	0.989521	0.989319	1	0.153592	-0.00133233	hypo	hyper
cg00071408	RHOBTB2	8	22920853	0.0225369	0.664259	0.360011	0.999999	0.0493053	0.898822	0.360011	1	0.22021	0.119842	hypo	hypo
cg00071984	FHIT	3	60592544	0.754112	0.999916	0.0473249	0.999999	0.13066	0.999993	0.754112	1	0.0389931	0.351171	hypo	hypo
cg00073713	LMTK2	7	97638868	0.0260813	0.68119	0.617478	0.999999	0.0730203	0.942078	0.617478	1	0.163534	0.0496906	hypo	hypo
cg00074379	HAX1	1	152511912	0.000371587	0.311118	0.427698	0.999999	0.00130525	0.489023	0.427698	1	-0.293941	0.0848832	hyper	hypo
cg00074746	FAM26F	6	116888487	0.00181119	0.426691	0.415524	0.999999	0.00556563	0.661307	0.415524	1	0.217172	0.0747758	hypo	hypo
cg00075011	COG4	16	69114594	0.339947	0.999916	0.0334959	0.999999	0.066991	0.932537	0.339947	1	0.0797482	0.252386	hypo	hypo
cg00075123		3	72869650	0.66748	0.999916	0.0125161	0.999999	0.0393504	0.871009	0.66748	1	0.0313553	0.262608	hypo	hypo
cg00075608	ADAMTS6	5	64806309	0.228429	0.963613	0.0221858	0.999999	0.0369022	0.864106	0.228429	1	0.070804	0.191191	hypo	hypo
cg00076487		2	132753405	0.0443015	0.747454	0.611366	0.999999	0.114929	0.996646	0.611366	1	0.0592661	-0.0203777	hypo	hyper
cg00078259		6	2601231	0.00113507	0.388896	0.684094	0.999999	0.0044152	0.633322	0.684094	1	0.237702	0.0388897	hypo	hypo
cg00078270	MAD1L1	7	1971781	0.0100113	0.586103	0.775818	0.999999	0.0337163	0.853028	0.775818	1	0.29342	0.0434469	hypo	hypo
cg00080059	DIDO1	20	61039301	0.0300187	0.698935	0.16926	0.999999	0.0390463	0.870575	0.16926	1	-0.121925	-0.105701	hyper	hyper
cg00080148	EFCAB6	22	42536516	0.0227238	0.665324	0.0205356	0.999999	0.00638889	0.681237	0.0227238	1	0.178872	0.253276	hypo	hypo
cg00081347	SGSH	17	75803432	0.0171898	0.634315	0.00953742	0.999999	0.00278088	0.575819	0.0171898	1	-0.173086	-0.263558	hyper	hyper
cg00081574	EPHA4	2	222146080	0.0112617	0.594872	0.115413	0.999999	0.0130733	0.752384	0.115413	1	-0.188336	-0.159036	hyper	hyper
cg00081799	ACOT7	1	6313380	0.0245114	0.675297	0.73337	0.999999	0.0735964	0.943148	0.73337	1	0.19545	-0.0400188	hypo	hyper
cg00082426	XPO1	2	61617241	0.256882	0.977322	0.0464049	0.999999	0.0744314	0.943691	0.256882	1	0.064348	-0.159705	hypo	hyper
cg00082656	SRPK2	7	104730751	0.00313256	0.481512	0.978936	0.999999	0.0121121	0.746469	0.978936	1	0.580737	-0.00686141	hypo	hyper
cg00082713		3	44013488	0.0465367	0.753695	0.0849895	0.999999	0.0342562	0.854737	0.0849895	1	0.0938303	-0.112296	hypo	hyper
cg00082833	IFT140	16	1501276	0.0457917	0.751945	0.760327	0.999999	0.127354	0.999993	0.760327	1	0.160877	0.0334188	hypo	hypo
cg00082954	MAP3K5	6	136920012	0.0462153	0.753001	0.119115	0.999999	0.0434508	0.881899	0.119115	1	0.16013	0.172598	hypo	hypo
cg00084432	SPG20	13	35842471	0.0054417	0.528893	0.719345	0.999999	0.0190185	0.787352	0.719345	1	0.189375	0.0325818	hypo	hypo
cg00085061	RIPK4	21	42034693	0.0121341	0.599745	0.615527	0.999999	0.0372424	0.86549	0.615527	1	0.123669	-0.0332576	hypo	hyper
cg00085281	MAD1L1	7	2021625	0.655916	0.999916	0.0055109	0.999999	0.0187198	0.785299	0.655916	1	0.017507	-0.158482	hypo	hyper
cg00087005	CTBP2	10	126838208	0.0147005	0.619459	0.0773054	0.999999	0.0123255	0.749349	0.0773054	1	-0.263606	-0.26117	hyper	hyper
cg00087301	SMPD4	2	130655946	0.967088	0.999916	0.0363733	0.999999	0.109125	0.989521	0.967088	1	0.00168211	-0.121722	hypo	hyper
cg00087546	PRDM16	1	3298146	0.0360692	0.719909	0.424951	0.999999	0.0811569	0.953346	0.424951	1	0.0920346	-0.0476824	hypo	hyper
cg00087971		6	52333055	0.0452362	0.749593	0.228833	0.999999	0.0676042	0.933341	0.228833	1	0.176809	-0.145628	hypo	hyper
cg00088428	RFPL4B	6	112775215	0.00600936	0.536614	0.0782776	0.999999	0.00582243	0.665649	0.0782776	1	0.248405	0.215779	hypo	hypo
cg00088504		10	120755388	0.00372551	0.49505	0.726921	0.999999	0.0134934	0.756121	0.726921	1	0.23488	0.0374833	hypo	hypo
cg00088507	FAM189A1	15	27286534	0.00605763	0.536833	0.184963	0.999999	0.0104407	0.728882	0.184963	1	0.167535	0.10883	hypo	hypo
cg00088880	TES	7	115637029	0.000750079	0.356062	0.827507	0.999999	0.00314555	0.587621	0.827507	1	0.198568	-0.0167117	hypo	hyper
cg00090091		13	105834742	0.0467332	0.754013	0.647824	0.999999	0.122802	0.999993	0.647824	1	0.112278	0.0351059	hypo	hypo
cg00090103	ARHGEF2	1	154187387	0.0364792	0.72126	0.447512	0.999999	0.0842027	0.957003	0.447512	1	0.237765	-0.117503	hypo	hyper
cg00090731	STIM2	4	26471155	0.372785	0.999916	0.00334785	0.999999	0.00923611	0.719019	0.372785	1	-0.0584801	-0.280283	hyper	hyper
cg00090782		10	42568876	0.0310276	0.703869	0.340147	0.999999	0.0627896	0.923339	0.340147	1	0.162293	0.0977077	hypo	hypo
cg00090936		3	69674780	0.200255	0.947737	0.0299967	0.999999	0.0439522	0.882992	0.200255	1	0.0797116	-0.191251	hypo	hyper
cg00091552	C1orf50	1	43007454	0.0353075	0.71784	0.764047	0.999999	0.10208	0.98106	0.764047	1	0.0841173	0.0162737	hypo	hypo
cg00091633	FSTL1	3	121653073	0.0432026	0.743545	0.295291	0.999999	0.0762468	0.946427	0.295291	1	-0.110642	-0.0783055	hyper	hyper
cg00091693	KRT20	17	36295128	0.746022	0.999916	0.0200589	0.999999	0.0619431	0.922375	0.746022	1	0.0193207	0.198971	hypo	hypo
cg00091964	CTNNA2	2	80384402	0.144186	0.907373	0.00382055	0.999999	0.00592829	0.670613	0.144186	1	-0.0921451	-0.263321	hyper	hyper
cg00092287	NMI	2	151854541	0.303462	0.995003	0.0361448	0.999999	0.0667526	0.93241	0.303462	1	0.0723743	0.208993	hypo	hypo
cg00092518	PHF11	13	48968551	0.0169532	0.632323	0.798141	0.999999	0.0544077	0.910886	0.798141	1	0.198364	-0.0286062	hypo	hyper
cg00093220	PPM1J	1	113059740	0.00478518	0.517669	0.179565	0.999999	0.0083219	0.71026	0.179565	1	-0.183417	-0.117091	hyper	hyper
cg00093695	SEMA5B	3	124112483	0.027209	0.6862	0.282169	0.999999	0.0504049	0.901787	0.282169	1	0.105484	-0.0699291	hypo	hyper
cg00093815	LEPROTL1	8	30073020	0.0413813	0.737413	0.033746	0.999999	0.0151658	0.76472	0.0413813	1	-0.0957283	-0.138891	hyper	hyper
cg00094487	SPG21	15	63042981	0.027692	0.688495	0.207569	0.999999	0.0420778	0.876664	0.207569	1	0.132713	-0.103698	hypo	hyper
cg00094858	PPFIA3	19	54314901	0.00935872	0.581957	0.36311	0.999999	0.0229266	0.810092	0.36311	1	-0.224295	-0.105494	hyper	hyper
cg00095276	SLC12A7	5	1121111	0.028384	0.690778	0.0322979	0.999999	0.0108901	0.732336	0.0322979	1	0.141332	0.191759	hypo	hypo
cg00095333		17	67684130	0.00901994	0.577712	0.426014	0.999999	0.024135	0.815758	0.426014	1	0.151032	0.0617826	hypo	hypo
cg00095674	PLEKHO1	1	148389278	0.0217386	0.659013	0.288508	0.999999	0.0419653	0.876209	0.288508	1	-0.161201	-0.10125	hyper	hyper
cg00096065	SYNPO	5	150014598	0.00737594	0.559316	0.383552	0.999999	0.0190982	0.78822	0.383552	1	0.1996	0.0869858	hypo	hypo
cg00096418		16	64467569	0.0133252	0.608056	0.913174	0.999999	0.0449243	0.886739	0.913174	1	0.141594	0.00837514	hypo	hypo
cg00096806	TANC2	17	58440701	0.0224493	0.66409	0.511339	0.999999	0.0590217	0.916055	0.511339	1	0.192963	0.0751192	hypo	hypo
cg00097081	CLDND2	19	56562885	0.0384625	0.727239	0.383406	0.999999	0.0807227	0.952586	0.383406	1	-0.149971	-0.0860759	hyper	hyper
cg00097573	LOC148709	1	201097118	0.0365247	0.72131	0.303221	0.999999	0.0673111	0.932829	0.303221	1	-0.138674	-0.0931738	hyper	hyper
cg00097940	KIAA0226	3	198960958	0.0243451	0.674347	0.0292203	0.999999	0.00891198	0.717856	0.0292203	1	0.108751	0.146232	hypo	hypo
cg00097968	RPTN	1	150393599	0.0287454	0.692327	0.373204	0.999999	0.0620405	0.922375	0.373204	1	-0.104519	-0.057848	hyper	hyper
cg00098070	ATP11A	13	112458012	0.0313813	0.70479	0.12454	0.999999	0.0328917	0.850416	0.12454	1	0.14281	-0.13992	hypo	hyper
cg00098162		10	90609553	0.0159214	0.624827	0.916106	0.999999	0.0526677	0.906126	0.916106	1	0.167028	0.00981704	hypo	hypo
cg00100121	C1orf114	1	167663259	0.0336991	0.713462	0.904988	0.999999	0.101546	0.979854	0.904988	1	-0.195265	-0.0148753	hyper	hyper
cg00100703	UNC45B	17	30538998	0.0431753	0.743391	0.278252	0.999999	0.0734304	0.942785	0.278252	1	0.131236	0.0962549	hypo	hypo
cg00101260		17	50781656	0.046665	0.753831	0.395067	0.999999	0.096937	0.975723	0.395067	1	0.0689698	-0.0402561	hypo	hyper
cg00101693	DDX21	10	70385584	0.973703	0.999916	0.0349378	0.999999	0.105413	0.98491	0.973703	1	-0.00233641	-0.213364	hyper	hyper
cg00101729	SLC35D3	6	137284921	0.475713	0.999916	0.0248601	0.999999	0.0624736	0.922376	0.475713	1	0.0577085	-0.259239	hypo	hyper
cg00102023	ZFP161	18	5285791	0.0758174	0.818749	0.0203437	0.999999	0.0159266	0.76728	0.0758174	1	-0.119951	-0.22088	hyper	hyper
cg00102591	PCOTH	13	23361676	0.121621	0.882435	0.0348124	0.999999	0.0350044	0.857551	0.121621	1	-0.0664221	-0.12749	hyper	hyper
cg00102685		3	188128347	0.000146618	0.250083	0.424712	0.999999	0.000541043	0.394735	0.424712	1	0.275932	0.0744037	hypo	hypo
cg00102731	EBF4	20	2677245	0.0103777	0.588452	0.900503	0.999999	0.0358431	0.860526	0.900503	1	0.141582	0.00924875	hypo	hypo
cg00104267	WDR31	9	115142561	0.00527825	0.525255	0.599006	0.999999	0.0173715	0.779408	0.599006	1	-0.169505	-0.0425465	hyper	hyper
cg00105102	PAQR6	1	154483802	0.00255211	0.469618	0.362544	0.999999	0.00711372	0.697416	0.362544	1	0.158291	0.0633157	hypo	hypo
cg00105400	FBXO46	19	50908019	0.00972122	0.583811	0.473494	0.999999	0.0272798	0.828996	0.473494	1	0.136925	-0.0509438	hypo	hyper
cg00105475		2	10614341	0.0266008	0.683432	0.705521	0.999999	0.0779708	0.948841	0.705521	1	0.162952	0.0375774	hypo	hypo
cg00105753		17	27461967	0.645409	0.999916	0.00555547	0.999999	0.0187081	0.785299	0.645409	1	0.0222286	0.194629	hypo	hypo
cg00106073	LMNA	1	154350958	0.0129472	0.6064	0.0746329	0.999999	0.0108011	0.731909	0.0746329	1	-0.224353	-0.219987	hyper	hyper
cg00106923		20	49053043	0.0498468	0.762187	0.919625	0.999999	0.142326	0.999993	0.919625	1	0.108354	-0.00758482	hypo	hyper
cg00106989	LOC729678	5	180191260	0.00698859	0.554091	0.0282978	0.999999	0.00315477	0.587994	0.0282978	1	0.176639	0.196913	hypo	hypo
cg00107890	THSD4	15	69279800	0.0339394	0.714438	0.364895	0.999999	0.0708479	0.938635	0.364895	1	0.107387	-0.0624765	hypo	hyper
cg00109069		16	83990953	0.0059126	0.535398	0.517816	0.999999	0.0181238	0.781361	0.517816	1	0.2029	0.0636065	hypo	hypo
cg00110277	C10orf131	10	97658164	0.0120915	0.599745	0.0048386	0.999999	0.00124056	0.484026	0.0120915	1	0.153942	-0.242775	hypo	hyper
cg00110578		6	26100994	0.915332	0.999916	0.0036156	0.999999	0.0137558	0.75819	0.915332	1	0.00431954	0.172772	hypo	hypo
cg00110769	GNAI3	1	109923612	0.0428381	0.742153	0.453401	0.999999	0.0971505	0.976017	0.453401	1	0.145129	-0.0732226	hypo	hyper
cg00110846	MAGI2	7	77507179	0.0383677	0.726819	0.819067	0.999999	0.111573	0.992212	0.819067	1	0.186001	0.027888	hypo	hypo
cg00111359	KIF3C	2	26058533	0.493006	0.999916	0.00105444	0.999999	0.00366576	0.605577	0.493006	1	0.0362907	-0.256155	hypo	hyper
cg00111723		5	27156706	0.0389053	0.728682	0.613933	0.999999	0.102858	0.982531	0.613933	1	-0.0812488	-0.0269752	hyper	hyper
cg00111893		6	109210388	0.127021	0.888356	0.0209409	0.999999	0.0236546	0.813701	0.127021	1	-0.102261	-0.21905	hyper	hyper
cg00112042		1	145022489	0.0249244	0.677353	0.79444	0.999999	0.0762164	0.946427	0.79444	1	0.187807	0.0294935	hypo	hypo
cg00112187		8	142722972	0.335223	0.999916	0.0364995	0.999999	0.0714558	0.939534	0.335223	1	0.0381639	0.117536	hypo	hypo
cg00112558		7	102119694	0.0194141	0.648692	0.123171	0.999999	0.0218679	0.804029	0.123171	1	0.145054	-0.130706	hypo	hyper
cg00113020	LILRB4	19	59865294	0.045714	0.751703	0.768689	0.999999	0.127559	0.999993	0.768689	1	0.1861	0.037254	hypo	hypo
cg00114029	DLGAP3	1	35123994	0.0406688	0.735034	0.808554	0.999999	0.117056	0.999287	0.808554	1	0.237967	-0.0382594	hypo	hyper
cg00114084	AK2	1	33275238	0.00850047	0.571802	0.51823	0.999999	0.0252221	0.82069	0.51823	1	0.232946	-0.0766031	hypo	hyper
cg00114383	NFATC2IP	16	28869673	0.00504843	0.522595	0.999965	0.999999	0.0187747	0.786161	0.999965	1	-0.280427	5.80777e-06	hyper	hypo
cg00114503	ZMAT3	3	180233140	0.478967	0.999916	0.0487403	0.999999	0.111083	0.991817	0.478967	1	-0.0251631	-0.0993697	hyper	hyper
cg00114710	TDRD10	1	152739964	0.00982866	0.585111	0.306241	0.999999	0.0218639	0.804029	0.306241	1	0.20122	-0.107358	hypo	hyper
cg00115194	LHX6	9	124018267	0.00429179	0.50786	0.17949	0.999999	0.00755577	0.700635	0.17949	1	0.232201	0.146287	hypo	hypo
cg00116058	MRPL22	5	154300845	0.744652	0.999916	0.0214126	0.999999	0.0655713	0.929115	0.744652	1	-0.0273388	-0.276829	hyper	hyper
cg00117237		8	67481358	0.00365138	0.49405	0.684408	0.999999	0.0130083	0.751881	0.684408	1	0.226759	0.0420278	hypo	hypo
cg00117914	TTLL8	22	48821324	0.0297879	0.697453	0.122435	0.999999	0.0309274	0.841741	0.122435	1	0.119618	0.11669	hypo	hypo
cg00118507	MOV10	1	113017457	0.00338633	0.487291	0.555071	0.999999	0.0112803	0.739681	0.555071	1	0.173362	-0.046292	hypo	hyper
cg00119241	KIAA1026	1	15025182	0.0317741	0.705709	0.95784	0.999999	0.0970223	0.975786	0.95784	1	0.106745	0.00355958	hypo	hypo
cg00119314	RSAD1	17	45910609	0.0435229	0.744203	0.734216	0.999999	0.120711	0.999993	0.734216	1	0.118147	0.0270171	hypo	hypo
cg00121158	KDM4C	9	6747826	0.560272	0.999916	0.00229262	0.999999	0.00791671	0.705436	0.560272	1	0.0253481	-0.194533	hypo	hyper
cg00122683	IGF2R	6	160430335	0.0337225	0.713619	0.813994	0.999999	0.099696	0.978128	0.813994	1	0.17957	0.0269741	hypo	hypo
cg00122854		2	218606736	0.0309873	0.703865	0.725907	0.999999	0.0899684	0.965538	0.725907	1	0.101167	-0.0222784	hypo	hyper
cg00123057	MKRN1	7	139799668	0.269807	0.983142	0.00634671	0.999999	0.013714	0.75819	0.269807	1	-0.0382041	-0.136306	hyper	hyper
cg00123094	IFT140	16	1602132	0.135646	0.898044	0.0212515	0.999999	0.0250749	0.819282	0.135646	1	-0.0608996	-0.133138	hyper	hyper
cg00124695	SALL1	16	49742540	0.0463734	0.753051	0.330019	0.999999	0.0865695	0.960975	0.330019	1	-0.207449	-0.138669	hyper	hyper
cg00126320		8	23640589	0.0428353	0.742153	0.86586	0.999999	0.123976	0.999993	0.86586	1	0.134413	0.0152318	hypo	hypo
cg00126948	ALG5	13	36471012	0.342806	0.999916	0.0188993	0.999999	0.0411666	0.875152	0.342806	1	-0.0565918	-0.200096	hyper	hyper
cg00127047	ARHGAP26	5	142131103	0.0106786	0.589901	0.796523	0.999999	0.0359593	0.860526	0.796523	1	-0.185185	-0.0250607	hyper	hyper
cg00127070	EXT1	8	119080854	0.0133156	0.608056	0.0460165	0.999999	0.00780979	0.70454	0.0460165	1	0.207553	-0.229834	hypo	hyper
cg00127505		10	131653810	0.097617	0.850432	0.0392196	0.999999	0.0328737	0.850416	0.097617	1	-0.15309	-0.267404	hyper	hyper
cg00127591	PRPSAP1	17	71861895	0.210097	0.953394	0.0470126	0.999999	0.0659401	0.930253	0.210097	1	0.0835433	-0.186725	hypo	hyper
cg00127781	CACNA2D2	3	50384886	0.0465909	0.753695	0.859278	0.999999	0.133005	0.999993	0.859278	1	0.0934602	0.0113228	hypo	hypo
cg00129132	TESK2	1	45728434	0.255823	0.976876	0.0281217	0.999999	0.0485395	0.897431	0.255823	1	-0.0617554	-0.169421	hyper	hyper
cg00129549	ATP2C2	16	83045089	0.0340664	0.714749	0.152368	0.999999	0.04034	0.873157	0.152368	1	0.127462	0.118056	hypo	hypo
cg00131618	C5orf42	5	37284741	0.0405735	0.7346	0.356091	0.999999	0.0809486	0.952912	0.356091	1	-0.221015	-0.135892	hyper	hyper
cg00132008	MFHAS1	8	8789758	0.290844	0.991753	0.0476246	0.999999	0.0819192	0.954753	0.290844	1	0.144032	0.381867	hypo	hypo
cg00132208		4	9729878	0.575803	0.999916	0.0494912	0.999999	0.122798	0.999993	0.575803	1	0.0490921	0.244714	hypo	hypo
cg00133167		7	7077315	0.0199719	0.649641	0.829757	0.999999	0.0633601	0.924683	0.829757	1	0.171294	0.0213439	hypo	hypo
cg00133234	CLCN7	16	1446029	0.616376	0.999916	0.0117243	0.999999	0.0360506	0.860812	0.616376	1	-0.0280834	-0.203617	hyper	hyper
cg00134695		2	106236267	0.0213608	0.656553	0.66518	0.999999	0.0630794	0.924082	0.66518	1	0.11916	0.0302593	hypo	hypo
cg00134728		3	140130469	0.0466032	0.753695	0.438075	0.999999	0.102432	0.981853	0.438075	1	0.101358	-0.0538884	hypo	hyper
cg00134812	RABEP2	16	28844222	0.994441	0.999916	0.0444707	0.999999	0.129742	0.999993	0.994441	1	0.00039636	-0.162801	hypo	hyper
cg00135870		16	22111355	0.716809	0.999916	0.0147256	0.999999	0.0466401	0.892888	0.716809	1	0.0170122	-0.164593	hypo	hyper
cg00136279	KIF13A	6	18083811	0.0373218	0.723464	0.532909	0.999999	0.0933179	0.970601	0.532909	1	0.331316	0.134906	hypo	hypo
cg00136852	LPP	3	189833183	0.00516161	0.524254	0.572366	0.999999	0.0167684	0.773581	0.572366	1	0.221031	-0.0594134	hypo	hyper
cg00137156	CMPK2	2	6923393	0.00401575	0.503714	0.380264	0.999999	0.0110033	0.735018	0.380264	1	0.13016	0.0528545	hypo	hypo
cg00137385	KIAA0427	18	44542003	0.00210093	0.447373	0.718708	0.999999	0.00793506	0.705436	0.718708	1	0.207503	0.0320119	hypo	hypo
cg00137652	HELB	12	64982290	0.00277855	0.471324	0.947477	0.999999	0.0108285	0.731909	0.947477	1	-0.195754	0.00569221	hyper	hypo
cg00137696	SND1	7	127490337	0.014001	0.613384	0.986721	0.999999	0.047208	0.893989	0.986721	1	0.128947	-0.00117313	hypo	hyper
cg00137944		1	50570852	0.0418481	0.73899	0.193075	0.999999	0.0563072	0.911989	0.193075	1	0.113513	0.0995676	hypo	hypo
cg00138641	MIR193B	16	14304575	0.434186	0.999916	0.0176341	0.999999	0.0440845	0.883068	0.434186	1	-0.0268207	-0.116567	hyper	hyper
cg00138804		7	57710649	0.111194	0.867292	0.0244654	0.999999	0.0245169	0.816816	0.111194	1	-0.0775612	-0.154643	hyper	hyper
cg00139726	CRYGA	2	208738027	0.0277858	0.68889	0.166636	0.999999	0.0362093	0.861156	0.166636	1	0.15186	0.13055	hypo	hypo
cg00140112	DLGAP1	18	3869595	0.0205182	0.653415	0.552105	0.999999	0.0565046	0.912194	0.552105	1	0.106953	0.0370915	hypo	hypo
cg00140501	CHMP7	8	23159982	0.0371567	0.722888	0.226436	0.999999	0.0567378	0.913109	0.226436	1	-0.202134	-0.160498	hyper	hyper
cg00140910	EPB41L2	6	131426063	0.0353757	0.717986	0.729744	0.999999	0.101028	0.979442	0.729744	1	0.12669	-0.0282243	hypo	hyper
cg00142450	ZNF267	16	31793571	0.149483	0.911781	0.0369769	0.999999	0.0425957	0.880065	0.149483	1	-0.114654	-0.233894	hyper	hyper
cg00142735	PPIB	15	62241880	0.591266	0.999916	0.0331323	0.999999	0.0882374	0.963392	0.591266	1	-0.0348873	-0.197335	hyper	hyper
cg00142834	WWP2	16	68352704	0.314051	0.997676	0.0207361	0.999999	0.042393	0.878837	0.314051	1	0.0634357	0.207882	hypo	hypo
cg00143606	DAP	5	10812383	0.000768867	0.356062	0.400338	0.999999	0.00248009	0.565995	0.400338	1	0.281164	0.0918889	hypo	hypo
cg00143700	RCBTB2	13	48005117	0.017541	0.637576	0.829482	0.999999	0.05649	0.912194	0.829482	1	0.107372	0.013111	hypo	hypo
cg00143998	HIST3H2A	1	226712482	0.0101826	0.587565	0.751126	0.999999	0.0339431	0.853641	0.751126	1	0.179906	0.0297445	hypo	hypo
cg00144465	GTF3C1	16	27468859	0.0909514	0.841664	0.00499047	0.999999	0.0055524	0.661192	0.0909514	1	-0.155151	0.369173	hyper	hypo
cg00145404	TTYH3	7	2653370	0.048594	0.760066	0.234594	0.999999	0.0728994	0.941926	0.234594	1	0.105486	-0.0871794	hypo	hyper
cg00145438		13	112153098	0.00763069	0.563618	0.969227	0.999999	0.027331	0.828996	0.969227	1	0.2062	-0.00397949	hypo	hyper
cg00145757	PHLDB1	11	117983847	0.0213475	0.656533	0.740939	0.999999	0.0653978	0.929115	0.740939	1	0.099203	-0.019234	hypo	hyper
cg00145866		4	6709214	0.039732	0.731554	0.376851	0.999999	0.0824573	0.955868	0.376851	1	0.138336	-0.0810571	hypo	hyper
cg00146334	ATP6V1E1	22	16490190	0.0389015	0.728642	0.81848	0.999999	0.112887	0.993477	0.81848	1	0.1668	0.0251642	hypo	hypo
cg00147509	FAM19A5	22	47295830	0.0407105	0.735115	0.8813	0.999999	0.119113	0.999993	0.8813	1	0.0993369	-0.00984282	hypo	hyper
cg00147578		12	119215315	0.00917268	0.579526	0.479787	0.999999	0.0259733	0.821945	0.479787	1	0.109511	0.0398315	hypo	hypo
cg00148867		7	66388662	0.0103972	0.588521	0.104508	0.999999	0.0113968	0.741089	0.104508	1	0.227025	0.195546	hypo	hypo
cg00149397	TPST2	22	25316241	0.020389	0.652123	0.684726	0.999999	0.0612786	0.920709	0.684726	1	-0.325626	0.076944	hyper	hypo
cg00149976	MGLL	3	129024219	0.0281615	0.690561	0.0269597	0.999999	0.00947035	0.723474	0.0281615	1	0.0953396	-0.133715	hypo	hyper
cg00150500	HCFC1R1	16	3013745	0.0357047	0.718093	0.473094	0.999999	0.084806	0.957841	0.473094	1	-0.273988	-0.127293	hyper	hyper
cg00151732	RAB11FIP3	16	510189	0.30923	0.996171	0.0448207	0.999999	0.0812134	0.953537	0.30923	1	0.0611088	-0.170658	hypo	hyper
cg00151906	CHRNB2	1	152814897	0.00427693	0.50786	0.991614	0.999999	0.0161298	0.76886	0.991614	1	0.33703	-0.0016447	hypo	hyper
cg00152768	TMEM115	3	50372178	0.024866	0.677282	0.991892	0.999999	0.0784651	0.949762	0.991892	1	-0.147257	0.000901263	hyper	hypo
cg00152838	TNRC6A	16	24649225	0.0350723	0.717308	0.362764	0.999999	0.072336	0.941045	0.362764	1	-0.219237	-0.128972	hyper	hyper
cg00154957	MYBPHL	1	109652085	0.0226777	0.665315	0.806986	0.999999	0.0704239	0.937518	0.806986	1	0.136761	0.0197989	hypo	hypo
cg00155052		12	123617337	0.0374736	0.723886	0.942014	0.999999	0.111751	0.992419	0.942014	1	-0.213559	-0.0101296	hyper	hyper
cg00155314		1	242079021	0.123341	0.884352	0.00418902	0.999999	0.00580441	0.665649	0.123341	1	-0.130169	-0.348171	hyper	hyper
cg00155397	GREM2	1	238841783	0.723198	0.999916	0.00440128	0.999999	0.0157246	0.76711	0.723198	1	0.0225361	-0.264069	hypo	hyper
cg00155423	WNT10A	2	219466265	0.0378069	0.725206	0.9893	0.999999	0.11289	0.993477	0.9893	1	-0.113959	0.000998405	hyper	hypo
cg00157016	PFN4	2	24197568	0.00569605	0.532818	0.357551	0.999999	0.0145953	0.761223	0.357551	1	0.280991	0.125021	hypo	hypo
cg00160828		8	2536677	0.00400343	0.503714	0.631328	0.999999	0.0137698	0.75819	0.631328	1	0.222665	0.0492787	hypo	hypo
cg00160902		4	16553383	0.0445519	0.747753	0.0405443	0.999999	0.0185763	0.784448	0.0445519	1	-0.135469	-0.192313	hyper	hyper
cg00161878	KNDC1	10	134865290	0.18934	0.941676	0.0249057	0.999999	0.0362038	0.861156	0.18934	1	0.0734545	-0.177994	hypo	hyper
cg00161931	MTDH	8	98725743	0.0282066	0.690723	0.116591	0.999999	0.0285451	0.833256	0.116591	1	-0.275102	-0.269946	hyper	hyper
cg00161955	SLC10A5	8	82770612	0.0140218	0.613546	0.829185	0.999999	0.0462922	0.891843	0.829185	1	0.194588	0.0229597	hypo	hypo
cg00162541	C19orf44	19	16468016	0.00858695	0.572675	0.505645	0.999999	0.0250899	0.819282	0.505645	1	-0.249305	-0.0845968	hyper	hyper
cg00164546	LDLRAP1	1	25755321	0.0187084	0.644573	0.290436	0.999999	0.0370163	0.864492	0.290436	1	0.185306	0.112967	hypo	hypo
cg00164906	C2orf80	2	208763496	0.00277668	0.471324	0.638005	0.999999	0.00990728	0.726831	0.638005	1	0.324094	-0.0673866	hypo	hyper
cg00165121	VASH2	1	211218746	0.0176015	0.637873	0.62078	0.999999	0.051847	0.904127	0.62078	1	0.13328	0.0374504	hypo	hypo
cg00165981	COL4A3BP	5	74843795	0.114109	0.871824	0.0135809	0.999999	0.0152157	0.765097	0.114109	1	-0.130294	-0.289132	hyper	hyper
cg00166696	HEPACAM2	7	92694532	0.0304905	0.701426	0.58894	0.999999	0.0821899	0.95542	0.58894	1	0.212086	-0.071834	hypo	hyper
cg00166770	C20orf43	20	54476646	0.0212221	0.655655	0.157585	0.999999	0.0277743	0.83041	0.157585	1	0.137992	0.115498	hypo	hypo
cg00168967	ASPH	8	62668114	0.0433926	0.743811	0.706083	0.999999	0.119089	0.999993	0.706083	1	0.153955	-0.0390846	hypo	hyper
cg00169111	MAP7D1	1	36412481	0.00575508	0.533473	0.540494	0.999999	0.0180191	0.781361	0.540494	1	0.145259	0.0429361	hypo	hypo
cg00169930	PCGF3	4	726398	0.0376998	0.725187	0.674672	0.999999	0.103801	0.98359	0.674672	1	0.131673	0.036121	hypo	hypo
cg00170536	C1orf101	1	242691181	0.0429305	0.742499	0.918268	0.999999	0.125262	0.999993	0.918268	1	-0.228432	-0.0157315	hyper	hyper
cg00170714	MLX	17	37978088	0.0498498	0.762187	0.154861	0.999999	0.0560808	0.911745	0.154861	1	0.0997922	-0.0996313	hypo	hyper
cg00171154	SLC6A12	12	181908	0.0339229	0.714438	0.526211	0.999999	0.0857152	0.959044	0.526211	1	0.132486	-0.0537817	hypo	hyper
cg00171290	C7orf50	7	1127272	0.0453735	0.749874	0.620496	0.999999	0.117987	0.999993	0.620496	1	0.163138	-0.0549431	hypo	hyper
cg00171459	FBXL18	7	5520741	0.0448049	0.748218	0.525693	0.999999	0.108305	0.988772	0.525693	1	-0.127414	-0.0548942	hyper	hyper
cg00172074	WWC2	4	184474380	0.0173847	0.636197	0.628066	0.999999	0.0515145	0.903743	0.628066	1	0.174641	0.0479501	hypo	hypo
cg00172189	SMAD2	18	43618323	0.000541443	0.343704	0.107371	0.999999	0.000860551	0.443556	0.107371	1	0.395465	0.242284	hypo	hypo
cg00172376	TIAM1	21	31851742	0.00363801	0.494047	0.0142342	0.999999	0.00109937	0.47504	0.0142342	1	-0.0984688	-0.113813	hyper	hyper
cg00173098	NSFL1C	20	1393335	0.00509427	0.523311	0.982178	0.999999	0.0189276	0.787163	0.982178	1	0.262877	-0.00278614	hypo	hyper
cg00173405	CCNL2	1	1325287	0.0334302	0.712644	0.0359599	0.999999	0.0134867	0.756104	0.0359599	1	-0.125916	-0.172603	hyper	hyper
cg00174421	PNMA2	8	26428389	0.0300962	0.699087	0.0185053	0.999999	0.00732262	0.698924	0.0300962	1	-0.139504	-0.211793	hyper	hyper
cg00174845		18	74657792	0.00481268	0.518296	0.94767	0.999999	0.0179357	0.781361	0.94767	1	-0.159033	-0.00491735	hyper	hyper
cg00175735	TMEM30C	3	101386076	0.0111066	0.593914	0.499033	0.999999	0.0314845	0.844236	0.499033	1	0.169133	-0.0604915	hypo	hyper
cg00176210	ANK1	8	41774124	0.874146	0.999916	0.0385308	0.999999	0.113477	0.99462	0.874146	1	0.00548361	-0.102131	hypo	hyper
cg00176546	LOC285780	6	6490507	0.0234223	0.668104	0.240992	0.999999	0.0399973	0.872811	0.240992	1	0.251511	0.177087	hypo	hypo
cg00176584		8	142803266	0.0198774	0.649372	0.567617	0.999999	0.0556221	0.910886	0.567617	1	0.196143	0.0650206	hypo	hypo
cg00176740	POU6F2	7	39439241	0.0470926	0.755523	0.190393	0.999999	0.0617818	0.922156	0.190393	1	0.149083	-0.135016	hypo	hyper
cg00176896		8	1172762	0.0175335	0.637576	0.00314023	0.999999	0.00113803	0.475712	0.0175335	1	-0.114834	-0.202276	hyper	hyper
cg00177290	AMPD2	1	109962808	0.0117606	0.598236	0.0936222	0.999999	0.0117156	0.744873	0.0936222	1	0.187157	0.169728	hypo	hypo
cg00177657		8	142347767	0.0158018	0.624579	0.330639	0.999999	0.0345021	0.855502	0.330639	1	0.288395	0.15719	hypo	hypo
cg00177787		10	3320480	0.0142531	0.615872	0.0126494	0.999999	0.00301135	0.585227	0.0142531	1	0.253219	0.358823	hypo	hypo
cg00177923	LEPROTL1	8	30072197	0.00151292	0.414062	0.0551506	0.999999	0.001386	0.494487	0.0551506	1	-0.178405	-0.144496	hyper	hyper
cg00178030	ABCC1	16	16069739	0.0164262	0.628529	0.0849879	0.999999	0.0145985	0.761223	0.0849879	1	0.132913	-0.130591	hypo	hyper
cg00178506		12	130667982	0.0437435	0.745035	0.558808	0.999999	0.109419	0.990032	0.558808	1	0.0897792	-0.0354349	hypo	hyper
cg00179787	TBC1D1	4	37655698	0.000849974	0.365671	0.339821	0.999999	0.00252516	0.566107	0.339821	1	-0.310725	0.116481	hyper	hypo
cg00182534	NTF3	12	5411495	0.279501	0.987114	0.00652094	0.999999	0.0144203	0.761149	0.279501	1	0.0443188	-0.160819	hypo	hyper
cg00183107	INPP4B	4	143986568	0.111863	0.868435	0.00165782	0.999999	0.00242365	0.564233	0.111863	1	0.0865822	-0.248825	hypo	hyper
cg00183340	FAM72B	1	120640167	0.0488376	0.760087	0.327611	0.999999	0.0903326	0.966216	0.327611	1	0.100061	-0.0680071	hypo	hyper
cg00183355	SYNJ1	21	33022165	0.499599	0.999916	0.0251887	0.999999	0.064519	0.927285	0.499599	1	0.0794571	0.376289	hypo	hypo
cg00184235	TRIB1	8	126511616	0.0379296	0.725206	0.910021	0.999999	0.112577	0.993277	0.910021	1	0.133344	-0.00985183	hypo	hyper
cg00185066	SPRY2	13	79808764	0.0143647	0.616143	0.537339	0.999999	0.0409037	0.875152	0.537339	1	0.201336	-0.0683098	hypo	hyper
cg00185103	ZNF45	19	49122726	0.0392695	0.729592	0.668888	0.999999	0.107159	0.987085	0.668888	1	0.16073	0.04531	hypo	hypo
cg00185189	AKR1B10	7	133876514	0.0136999	0.610699	0.779618	0.999999	0.0447075	0.885428	0.779618	1	0.203626	0.031054	hypo	hypo
cg00186143	RSAD2	2	6947053	0.0269869	0.685492	0.182	0.999999	0.0375145	0.866018	0.182	1	0.161866	0.133442	hypo	hypo
cg00187174	ITPR2	12	26877446	0.498204	0.999916	0.0189056	0.999999	0.0501706	0.900898	0.498204	1	-0.0598325	-0.297033	hyper	hyper
cg00187299	C10orf27	10	72215479	0.0259679	0.680798	0.180489	0.999999	0.036114	0.861139	0.180489	1	0.127538	0.104763	hypo	hypo
cg00188032	ERAP1	5	96167477	0.0116144	0.597789	0.877822	0.999999	0.0395163	0.871247	0.877822	1	0.161211	0.0131668	hypo	hypo
cg00189533		10	126909063	0.491099	0.999916	0.0306286	0.999999	0.0759788	0.946427	0.491099	1	0.048245	-0.215899	hypo	hyper
cg00190738	APC	5	112070549	0.808609	0.999916	0.0181351	0.999999	0.0578595	0.91479	0.808609	1	0.0190089	0.266343	hypo	hypo
cg00192962	GRAMD1C	3	115040482	0.289101	0.991132	0.00994043	0.999999	0.0212476	0.801111	0.289101	1	-0.0471964	-0.164868	hyper	hyper
cg00193902	TRRAP	7	98417658	0.0284902	0.691135	0.352241	0.999999	0.0595734	0.916662	0.352241	1	0.0961986	0.0555495	hypo	hypo
cg00194780	PFAS	17	8113453	0.0352163	0.71784	0.581584	0.999999	0.0925464	0.969351	0.581584	1	-0.121458	0.043169	hyper	hypo
cg00196167	C7orf55	7	138676598	0.00069235	0.352686	0.951374	0.999999	0.00296536	0.583703	0.951374	1	0.173139	0.00404693	hypo	hypo
cg00196810	SELK	3	53900307	0.0163498	0.62803	0.977031	0.999999	0.0541878	0.910291	0.977031	1	-0.229338	0.00369977	hyper	hypo
cg00197373	OR2V2	5	180514543	0.00738757	0.559316	0.31189	0.999999	0.0171572	0.777613	0.31189	1	0.12091	-0.0612579	hypo	hyper
cg00198141		6	168192179	0.732753	0.999916	0.043673	0.999999	0.120991	0.999993	0.732753	1	-0.0144862	-0.121796	hyper	hyper
cg00198759	LOC650623	MULTI	MULTI	0.283408	0.988894	0.0489649	0.999999	0.0828205	0.956144	0.283408	1	0.0739793	-0.191894	hypo	hyper
cg00199753	DTX1	12	112003671	0.0312121	0.704328	0.957329	0.999999	0.0955507	0.974087	0.957329	1	0.145055	-0.00487878	hypo	hyper
cg00200164	HIST1H4B	6	26136760	0.0462427	0.753001	0.904784	0.999999	0.133286	0.999993	0.904784	1	0.160108	-0.0130643	hypo	hyper
cg00200298	PNRC1	6	89847058	0.029173	0.695032	0.474813	0.999999	0.0716632	0.939995	0.474813	1	0.0621271	-0.0276292	hypo	hyper
cg00201234	FBLN2	3	13565968	0.000871941	0.366848	0.907832	0.999999	0.00366733	0.605577	0.907832	1	0.219049	0.00993238	hypo	hypo
cg00201568	FOXP1	3	71297597	0.044182	0.747023	0.504995	0.999999	0.104984	0.98468	0.504995	1	0.149617	0.0675253	hypo	hypo
cg00202190		7	147964907	0.0496669	0.761882	0.328708	0.999999	0.0914442	0.967765	0.328708	1	0.10573	0.07197	hypo	hypo
cg00203291	LOC145845	15	34963327	0.0177265	0.638306	0.304901	0.999999	0.0363684	0.862226	0.304901	1	-0.13694	-0.0802618	hyper	hyper
cg00204782	TBX1	22	18133364	0.0104304	0.588521	0.79216	0.999999	0.0351621	0.858287	0.79216	1	-0.0754551	-0.0103995	hyper	hyper
cg00205157	MCART3P	6	66553067	0.0099594	0.5859	0.414733	0.999999	0.0260016	0.822111	0.414733	1	0.166952	0.0709849	hypo	hypo
cg00206168	LTBP3	11	65065077	0.022524	0.664106	0.995197	0.999999	0.0719441	0.940356	0.995197	1	-0.159817	0.000569136	hyper	hypo
cg00206468		16	84547520	0.0168904	0.631558	0.919849	0.999999	0.0555555	0.910886	0.919849	1	-0.0782582	0.00443614	hyper	hypo
cg00206542	OR5A1	11	58967541	0.048413	0.759913	0.771404	0.999999	0.13421	0.999993	0.771404	1	0.118552	-0.0237471	hypo	hyper
cg00206853	BTBD12	16	3587863	0.00799337	0.564401	0.068026	0.999999	0.0067241	0.687182	0.068026	1	0.162042	0.15176	hypo	hypo
cg00209484	CACNA1I	22	38389103	0.0427752	0.741777	0.495871	0.999999	0.101238	0.979442	0.495871	1	0.0994996	0.0455569	hypo	hypo
cg00209918	SETD1A	16	30898973	0.0263131	0.682498	0.110109	0.999999	0.0260372	0.822324	0.110109	1	0.156613	-0.154524	hypo	hyper
cg00209951	DENND2C	1	115014357	0.00726429	0.557429	0.689616	0.999999	0.0244488	0.816144	0.689616	1	-0.145296	0.0288621	hyper	hypo
cg00210204	TMEM14B	6	10856087	0.00300356	0.47744	0.480512	0.999999	0.00946826	0.723474	0.480512	1	0.0851161	0.0268172	hypo	hypo
cg00210538		10	64915826	0.0365567	0.72131	0.101464	0.999999	0.0321507	0.847683	0.101464	1	0.116861	-0.126104	hypo	hyper
cg00211821	MPRIP	17	16919398	0.0264552	0.682972	0.447775	0.999999	0.0639493	0.926507	0.447775	1	0.159539	-0.0740178	hypo	hyper
cg00212272	TSNAXIP1	16	66408178	0.0106709	0.589901	0.757876	0.999999	0.0354877	0.859709	0.757876	1	-0.366882	-0.0593614	hyper	hyper
cg00212470	KCNQ4	1	41074008	0.0266419	0.684042	0.511156	0.999999	0.0684763	0.934398	0.511156	1	-0.086254	-0.0346521	hyper	hyper
cg00214504	C20orf123	20	44603247	0.0274555	0.687536	0.982928	0.999999	0.0855505	0.958956	0.982928	1	0.169281	-0.00222177	hypo	hyper
cg00214688	ITGB1	10	33241044	0.0438331	0.745534	0.633306	0.999999	0.115286	0.997247	0.633306	1	0.109014	0.035105	hypo	hypo
cg00218146	KLF13	15	29406688	0.303689	0.995045	0.0226988	0.999999	0.0449238	0.886739	0.303689	1	-0.114208	-0.360478	hyper	hyper
cg00218742	PTK2	8	142081395	0.00597861	0.535763	0.901288	0.999999	0.021758	0.803944	0.901288	1	-0.188059	-0.011297	hyper	hyper
cg00219330	C11orf57	11	111449944	0.0471162	0.755545	0.289889	0.999999	0.0810253	0.953146	0.289889	1	-0.160965	-0.117438	hyper	hyper
cg00219578	TEX9	15	54444572	0.0179158	0.639495	0.149345	0.999999	0.0231922	0.810505	0.149345	1	-0.19573	-0.162463	hyper	hyper
cg00219585	DCP1B	12	1984486	0.0213362	0.65641	0.761295	0.999999	0.0657741	0.929688	0.761295	1	0.146753	0.0261393	hypo	hypo
cg00219956	ZNF629	16	30701706	0.0286202	0.69143	0.0136513	0.999999	0.00550833	0.66018	0.0286202	1	-0.101568	-0.160419	hyper	hyper
cg00220429		12	131673498	0.933171	0.999916	0.0229187	0.999999	0.0728071	0.941926	0.933171	1	-0.0041565	-0.161616	hyper	hyper
cg00220492	C15orf41	15	34659144	0.27128	0.984062	0.0373107	0.999999	0.0639546	0.926507	0.27128	1	-0.0703287	-0.188567	hyper	hyper
cg00220575		6	46565269	0.00936187	0.581957	0.238072	0.999999	0.018033	0.781361	0.238072	1	0.184345	-0.112851	hypo	hyper
cg00220769	FBXO5	6	153347075	0.525733	0.999916	0.0435002	0.999999	0.105901	0.985228	0.525733	1	0.0286206	-0.129393	hypo	hyper
cg00221357	HS6ST1	2	128793121	0.935821	0.999916	0.0263532	0.999999	0.0823304	0.955539	0.935821	1	-0.00693757	0.273883	hyper	hypo
cg00221394	ZNF10	12	132217596	0.375047	0.999916	0.0235681	0.999999	0.0524413	0.905268	0.375047	1	0.0394586	0.143669	hypo	hypo
cg00221654	ALX4	11	44289606	0.00159929	0.417667	0.734071	0.999999	0.00619822	0.677837	0.734071	1	0.213741	0.0302147	hypo	hypo
cg00221736	DMTF1	7	86657391	0.0033303	0.485375	0.722653	0.999999	0.0121764	0.746568	0.722653	1	0.246513	-0.0394578	hypo	hyper
cg00222053	GHRH	20	35319831	0.02285	0.665836	0.29979	0.999999	0.0448316	0.885997	0.29979	1	0.112884	0.0698562	hypo	hypo
cg00222625	BEND3	6	107539133	0.00748769	0.561077	0.296787	0.999999	0.0168791	0.77475	0.296787	1	0.312326	-0.163618	hypo	hyper
cg00222684	TRANK1	3	36877439	0.0137754	0.611569	0.211081	0.999999	0.0234174	0.812779	0.211081	1	0.113515	-0.0781029	hypo	hyper
cg00223703	DGKD	2	234031655	0.00401008	0.503714	0.745501	0.999999	0.0145366	0.761223	0.745501	1	0.135585	0.0202862	hypo	hypo
cg00223792		4	75837864	0.0498653	0.762187	0.698757	0.999999	0.133334	0.999993	0.698757	1	0.150717	0.0404986	hypo	hypo
cg00223863	CEP70	3	139792066	0.949935	0.999916	0.0113803	0.999999	0.0391448	0.870575	0.949935	1	0.00763684	0.444403	hypo	hypo
cg00224126	MON2	12	61147320	0.5226	0.999916	0.0272348	0.999999	0.0707189	0.938294	0.5226	1	0.0297626	-0.146741	hypo	hyper
cg00226085		6	58280026	0.072898	0.814179	0.0183817	0.999999	0.0142259	0.759571	0.072898	1	-0.109088	-0.202246	hyper	hyper
cg00227222	SPRED2	2	65392817	0.0493566	0.761471	0.947922	0.999999	0.141479	0.999993	0.947922	1	0.12456	0.00563111	hypo	hypo
cg00227355	SHFM1	7	96174083	0.6026	0.999916	0.0458251	0.999999	0.117572	0.999993	0.6026	1	-0.0443412	0.241719	hyper	hypo
cg00228355		17	44519855	0.52536	0.999916	0.00347672	0.999999	0.0112565	0.73898	0.52536	1	-0.0341826	-0.229411	hyper	hyper
cg00229368	EPHB3	3	185762315	0.811537	0.999916	0.0195435	0.999999	0.0618625	0.922156	0.811537	1	-0.00952987	-0.133942	hyper	hyper
cg00229755	LOC729234	2	96043073	0.915599	0.999916	0.0143273	0.999999	0.0479668	0.895923	0.915599	1	0.00613592	-0.204208	hypo	hyper
cg00230509	FNBP4	11	47724457	0.0207712	0.654123	0.382103	0.999999	0.0474956	0.894603	0.382103	1	0.174406	0.089306	hypo	hypo
cg00233887		5	138302596	0.00720917	0.556197	0.39249	0.999999	0.0190208	0.787352	0.39249	1	0.19361	-0.0825315	hypo	hyper
cg00234294	TRIM56	7	100518086	0.00135007	0.403117	0.550334	0.999999	0.00482089	0.64061	0.550334	1	0.254085	-0.0621513	hypo	hyper
cg00234608	C9orf86	9	138822792	0.0210968	0.655189	0.665973	0.999999	0.0625421	0.922376	0.665973	1	0.158008	-0.0399363	hypo	hyper
cg00234624	TEX10	9	102154542	0.18729	0.94026	0.0291142	0.999999	0.0407657	0.875096	0.18729	1	-0.0656174	-0.153711	hyper	hyper
cg00235126		20	54351126	0.0629967	0.794619	0.0332505	0.999999	0.0207155	0.79759	0.0629967	1	0.159509	0.255689	hypo	hypo
cg00235313	PPAP2A	5	54785253	0.81952	0.999916	0.00243581	0.999999	0.00939469	0.721929	0.81952	1	0.0331855	0.646882	hypo	hypo
cg00235336	BEND4	4	41811980	0.023078	0.667256	0.46507	0.999999	0.0577306	0.91467	0.46507	1	0.0807552	0.0351612	hypo	hypo
cg00235657	DNAH17	17	74079151	0.04627	0.753001	0.322943	0.999999	0.0856184	0.959044	0.322943	1	0.0960871	-0.0651538	hypo	hyper
cg00236141	MAD1L1	7	1903380	0.0284505	0.690985	0.135281	0.999999	0.031953	0.846625	0.135281	1	0.151586	0.141616	hypo	hypo
cg00236302	RAP1B	12	67291134	0.017407	0.636197	0.0238241	0.999999	0.00581221	0.665649	0.0238241	1	0.125894	0.165902	hypo	hypo
cg00238318	EXOC6	10	94597930	0.143317	0.906601	0.00454484	0.999999	0.00688078	0.691912	0.143317	1	-0.0908517	-0.253653	hyper	hyper
cg00238570	MALL	2	110228933	0.0467017	0.753985	0.30331	0.999999	0.0827223	0.956144	0.30331	1	0.0753649	0.0533542	hypo	hypo
cg00239074	CHD9	16	51726747	0.0037917	0.495963	0.502713	0.999999	0.011994	0.745865	0.502713	1	0.195447	-0.0600987	hypo	hyper
cg00239394	C2orf89	2	84962900	0.0113058	0.595097	0.195187	0.999999	0.0186538	0.78506	0.195187	1	-0.256665	-0.177614	hyper	hyper
cg00239419	TUBD1	17	55323968	0.0330951	0.711341	0.771004	0.999999	0.096776	0.975406	0.771004	1	0.134339	0.0248754	hypo	hypo
cg00240378		2	8767471	0.00766076	0.563618	0.226317	0.999999	0.0145692	0.761223	0.226317	1	0.358028	0.218651	hypo	hypo
cg00241076		16	27028446	0.42476	0.999916	0.00516719	0.999999	0.014617	0.761223	0.42476	1	-0.0298685	-0.151788	hyper	hyper
cg00241650	ZNF746	7	148802719	0.0203323	0.651852	0.438554	0.999999	0.0501822	0.900966	0.438554	1	0.379942	0.171632	hypo	hypo
cg00241712	A4GALT	22	41446021	0.498719	0.999916	0.0283915	0.999999	0.0717061	0.940001	0.498719	1	0.0327162	-0.151211	hypo	hyper
cg00242478	FAM195B	17	77384024	0.107088	0.862014	0.00939382	0.999999	0.0106274	0.72966	0.107088	1	-0.103053	-0.236732	hyper	hyper
cg00242561	DNAJC14	12	54501280	0.681203	0.999916	0.0161465	0.999999	0.0496968	0.899677	0.681203	1	0.0240237	0.202167	hypo	hypo
cg00244634	SCYL2	12	99185550	0.0269214	0.685156	0.0258139	0.999999	0.00875334	0.715638	0.0269214	1	0.0957372	0.134218	hypo	hypo
cg00244654	TAF1B	2	9900881	0.0342826	0.715261	0.417442	0.999999	0.0767253	0.946969	0.417442	1	-0.168813	-0.087988	hyper	hyper
cg00244854	LRIG1	3	66564603	0.0434235	0.743822	0.0233582	0.999999	0.0118231	0.745113	0.0434235	1	0.0840509	-0.13209	hypo	hyper
cg00245746	TMEM18	2	664940	0.00580392	0.533929	0.769404	0.999999	0.0205439	0.796566	0.769404	1	0.0929331	0.0131493	hypo	hypo
cg00245778	TOR3A	1	177331258	0.401925	0.999916	0.0387288	0.999999	0.0836452	0.956176	0.401925	1	0.0461013	-0.161455	hypo	hyper
cg00246486	CD200R1	3	114125177	0.0224809	0.66409	0.911633	0.999999	0.0714097	0.939515	0.911633	1	0.156972	0.0103039	hypo	hypo
cg00247748	C3orf19	3	14667862	0.590951	0.999916	0.0465229	0.999999	0.118116	0.999993	0.590951	1	-0.0378029	0.198949	hyper	hypo
cg00249030	ADC	1	33319458	0.0109536	0.59193	0.777535	0.999999	0.036574	0.863283	0.777535	1	0.135276	0.0201359	hypo	hypo
cg00249576	ZSCAN23	6	28520615	0.00322928	0.482652	0.373402	0.999999	0.00894643	0.717856	0.373402	1	0.200199	0.0803874	hypo	hypo
cg00250454	RGS9	17	60612027	0.0165795	0.629437	0.419521	0.999999	0.0410263	0.875152	0.419521	1	0.219761	0.100002	hypo	hypo
cg00251738	PHTF2	7	77265982	0.499783	0.999916	0.0438732	0.999999	0.104114	0.984171	0.499783	1	0.0158806	-0.067363	hypo	hyper
cg00252332	KLF5	13	72531179	0.000578818	0.347288	0.792523	0.999999	0.00244183	0.564713	0.792523	1	0.292389	0.0290139	hypo	hypo
cg00252616	PCGF3	4	688303	0.0219449	0.660568	0.478079	0.999999	0.0560197	0.911745	0.478079	1	0.124739	0.0522638	hypo	hypo
cg00252696	ZCCHC17	1	31542188	0.000470621	0.335355	0.689626	0.999999	0.0019408	0.543311	0.689626	1	0.203546	0.0301246	hypo	hypo
cg00253403	UTP3	4	71772418	0.997856	0.999916	0.00821677	0.999999	0.0292408	0.835687	0.997856	1	-0.00014952	-0.213016	hyper	hyper
cg00254486		6	170433013	0.0233742	0.668069	0.0800859	0.999999	0.0185982	0.784845	0.0800859	1	0.179496	0.190429	hypo	hypo
cg00254608	NCOR2	12	123379274	0.0156717	0.624232	0.718948	0.999999	0.0493363	0.898849	0.718948	1	0.14099	-0.0282561	hypo	hyper
cg00257769	PARP4	13	23899166	0.042732	0.741745	0.446395	0.999999	0.0958722	0.974376	0.446395	1	0.2085	0.106788	hypo	hypo
cg00258805		17	26900852	0.0468428	0.754258	0.789105	0.999999	0.131279	0.999993	0.789105	1	0.117467	-0.0215007	hypo	hyper
cg00260387	PRR4	12	11042745	0.0389501	0.72897	0.10946	0.999999	0.0355557	0.860236	0.10946	1	0.143849	0.153601	hypo	hypo
cg00261553	FAM83H	8	144888205	0.00279729	0.471395	0.185233	0.999999	0.00526441	0.653807	0.185233	1	-0.1336	-0.0789788	hyper	hyper
cg00261621		16	1008701	0.0181727	0.641664	0.718057	0.999999	0.0561304	0.911868	0.718057	1	-0.141608	-0.029174	hyper	hyper
cg00261832	CTGF	6	132311726	0.0342668	0.715197	0.313514	0.999999	0.0653547	0.928901	0.313514	1	0.132108	-0.085755	hypo	hyper
cg00262031	NDRG4	16	57056075	0.147199	0.910213	0.0121156	0.999999	0.0165493	0.772933	0.147199	1	0.14602	-0.360258	hypo	hyper
cg00264129	HBEGF	5	139705277	0.0109797	0.592184	0.822773	0.999999	0.0371344	0.865063	0.822773	1	0.106478	0.0125669	hypo	hypo
cg00264467	Magmas	16	4341425	0.0261213	0.681215	0.165595	0.999999	0.034232	0.854626	0.165595	1	0.166545	0.14189	hypo	hypo
cg00265212	KDM5A	12	368868	0.358928	0.999916	0.0335422	0.999999	0.0694855	0.935746	0.358928	1	-0.0392112	0.129097	hyper	hypo
cg00266579	SULT1A1	16	28527359	0.0179435	0.639495	0.59519	0.999999	0.0519826	0.904278	0.59519	1	0.103762	-0.0314193	hypo	hyper
cg00267196	ZFAT	8	135779295	0.00448952	0.511266	0.896271	0.999999	0.0167492	0.773581	0.896271	1	0.351916	-0.0214311	hypo	hyper
cg00268019	LY75	2	160469548	0.0207422	0.654001	0.230896	0.999999	0.0350791	0.857643	0.230896	1	0.0945145	0.06658	hypo	hypo
cg00268330		8	91870649	0.0198323	0.649372	0.540044	0.999999	0.0544599	0.910886	0.540044	1	0.16318	-0.0579848	hypo	hyper
cg00268831	LPAR6	13	47899193	0.0407069	0.735115	0.0809389	0.999999	0.0294655	0.836678	0.0809389	1	0.189448	0.223256	hypo	hypo
cg00269140	GRM3	7	86227478	0.0117367	0.598139	0.682596	0.999999	0.0374393	0.865676	0.682596	1	0.223416	0.048654	hypo	hypo
cg00270594	DDX21	10	70386167	0.00492133	0.520588	0.0163978	0.999999	0.00156685	0.515108	0.0163978	1	0.175576	0.205821	hypo	hypo
cg00271522		7	1230721	0.0107963	0.590435	0.552313	0.999999	0.0321156	0.847683	0.552313	1	0.170491	-0.0533507	hypo	hyper
cg00272200	FGF10	5	44424729	0.0391907	0.729488	0.975565	0.999999	0.116396	0.998573	0.975565	1	0.0985405	-0.00198653	hypo	hyper
cg00273220	TTC38	22	45045747	0.019354	0.648444	0.047536	0.999999	0.0108749	0.731992	0.047536	1	0.168936	-0.197328	hypo	hyper
cg00273267	USP36	17	74310055	0.919788	0.999916	0.0398572	0.999999	0.117612	0.999993	0.919788	1	-0.0100958	0.293695	hyper	hypo
cg00273813	RBBP9	20	18425993	0.0370395	0.722538	0.742711	0.999999	0.105512	0.985058	0.742711	1	0.0932117	0.0199167	hypo	hypo
cg00274365	TELO2	16	1490496	6.20936e-05	0.214908	0.712771	0.999999	0.000286932	0.343622	0.712771	1	0.400812	0.0466556	hypo	hypo
cg00275557		17	22683947	0.847231	0.999916	0.0482289	0.999999	0.136605	0.999993	0.847231	1	-0.011601	-0.169204	hyper	hyper
cg00276214	ALDH3B2	11	67189458	0.0249561	0.677353	0.542439	0.999999	0.0665049	0.931768	0.542439	1	0.225071	0.0827963	hypo	hypo
cg00276797	SLK	10	105716604	0.59251	0.999916	0.0343932	0.999999	0.0914009	0.967765	0.59251	1	0.0319538	-0.180004	hypo	hyper
cg00277165	TRIP13	5	965383	0.0459881	0.752506	0.671326	0.999999	0.122758	0.999993	0.671326	1	0.123873	0.0358453	hypo	hypo
cg00277233	SCFD2	4	53924391	0.706828	0.999916	0.0493094	0.999999	0.132587	0.999993	0.706828	1	-0.0693787	-0.515418	hyper	hyper
cg00277263		5	180577507	0.0261106	0.681215	0.219898	0.999999	0.0413584	0.875152	0.219898	1	-0.133267	-0.100212	hyper	hyper
cg00277996	NDC80	18	2560888	0.159873	0.920567	0.00785821	0.999999	0.0119372	0.745303	0.159873	1	-0.115177	-0.312143	hyper	hyper
cg00279392	TIMM10	11	57055170	0.0295609	0.696158	0.427985	0.999999	0.0684955	0.934398	0.427985	1	0.109608	0.0542367	hypo	hypo
cg00282216	KIAA1688	8	145794461	0.0366037	0.72152	0.0761447	0.999999	0.0258338	0.821945	0.0761447	1	-0.0635695	-0.074501	hyper	hyper
cg00283535	ANXA13	8	124818745	0.0030838	0.480449	0.0380395	0.999999	0.00197311	0.543891	0.0380395	1	0.263781	0.250576	hypo	hypo
cg00284438	RNF169	11	74138205	0.675979	0.999916	0.00818304	0.999999	0.0269926	0.827444	0.675979	1	-0.0191095	-0.17499	hyper	hyper
cg00285620		11	101652904	0.0413225	0.737105	0.51467	0.999999	0.100111	0.978746	0.51467	1	0.122863	0.0534143	hypo	hypo
cg00286160		5	156373700	0.990731	0.999916	0.029751	0.999999	0.0917589	0.96819	0.990731	1	0.000521177	-0.139394	hypo	hyper
cg00286214	PRSS27	16	2711426	0.0299583	0.69838	0.341559	0.999999	0.0610872	0.919688	0.341559	1	0.0852023	0.0507984	hypo	hypo
cg00286388	LPAR6	13	47917993	0.0033834	0.487291	0.857856	0.999999	0.0128273	0.751315	0.857856	1	0.227699	0.0184163	hypo	hypo
cg00287165	ZNF19	16	70080805	0.0262479	0.682006	0.687541	0.999999	0.0764076	0.946427	0.687541	1	0.109867	0.0269024	hypo	hypo
cg00288050	MAST1	19	12810727	0.0150596	0.620398	0.889538	0.999999	0.0499712	0.899787	0.889538	1	0.116551	-0.00895198	hypo	hyper
cg00288376		15	80100775	0.00338703	0.487291	0.125756	0.999999	0.00487737	0.643408	0.125756	1	0.180976	0.12682	hypo	hypo
cg00290033		6	14748541	0.00397615	0.503414	0.54054	0.999999	0.0128779	0.751664	0.54054	1	0.201444	0.0568592	hypo	hypo
cg00291877	SNRPA1	15	99653456	0.990496	0.999916	0.0482018	0.999999	0.138943	0.999993	0.990496	1	-0.000841865	-0.19865	hyper	hyper
cg00292540	WWTR1	3	150734296	0.0208691	0.654511	0.817321	0.999999	0.0656499	0.929398	0.817321	1	0.223931	0.0302055	hypo	hypo
cg00293409	LRRC33	3	197851066	0.0271862	0.6862	0.0417804	0.999999	0.0128591	0.751315	0.0417804	1	-0.17388	-0.221967	hyper	hyper
cg00293616		15	99458966	0.812678	0.999916	0.0287827	0.999999	0.0868737	0.961232	0.812678	1	0.014738	0.194405	hypo	hypo
cg00293626	TSNARE1	8	143461134	0.0400035	0.732595	0.926065	0.999999	0.118019	0.999993	0.926065	1	-0.109774	-0.00673396	hyper	hyper
cg00293936	POMC	2	25245009	0.0364492	0.72126	0.0583334	0.999999	0.0211871	0.800694	0.0583334	1	0.120014	-0.150396	hypo	hyper
cg00294534	PSMG3	7	1573773	0.0430522	0.742788	0.873945	0.999999	0.124787	0.999993	0.873945	1	0.0858629	-0.00914832	hypo	hyper
cg00294558		1	209447585	0.00233762	0.462499	0.529111	0.999999	0.00784781	0.705049	0.529111	1	0.16951	0.0462983	hypo	hypo
cg00294814	EXOC6	10	94724861	0.031519	0.704886	0.497291	0.999999	0.0781241	0.949034	0.497291	1	0.165151	0.0707852	hypo	hypo
cg00295206	RAB7A	3	129927503	0.0260099	0.680798	0.527674	0.999999	0.0680726	0.933825	0.527674	1	-0.150214	-0.0577395	hyper	hyper
cg00295259	GLI2	2	121408265	0.045858	0.75196	0.377702	0.999999	0.0928206	0.969987	0.377702	1	0.112626	0.0679435	hypo	hypo
cg00296652	C1orf223	1	46909344	0.393617	0.999916	0.0426429	0.999999	0.0893808	0.964799	0.393617	1	0.0335706	0.113166	hypo	hypo
cg00297432	ESPN	1	6407371	0.00388716	0.499934	0.291406	0.999999	0.00924821	0.719019	0.291406	1	0.167835	0.081793	hypo	hypo
cg00297600	UNC5D	8	35521212	0.010549	0.589802	0.872275	0.999999	0.0362104	0.861156	0.872275	1	0.119307	0.0100464	hypo	hypo
cg00297702	ICA1L	2	203443804	0.107562	0.862826	0.00354178	0.999999	0.00457507	0.635613	0.107562	1	-0.143891	-0.375528	hyper	hyper
cg00297966	NSMCE2	8	126255891	0.0220608	0.661367	0.770822	0.999999	0.0679604	0.93379	0.770822	1	0.213844	0.0367374	hypo	hypo
cg00298481	BDNF	11	27678639	0.557562	0.999916	0.0498161	0.999999	0.121718	0.999993	0.557562	1	-0.031869	-0.151311	hyper	hyper
cg00298532	CLSTN1	1	9712912	0.739218	0.999916	0.0364093	0.999999	0.103821	0.98359	0.739218	1	-0.0201526	-0.180605	hyper	hyper
cg00299257	AGRN	1	946080	0.00289713	0.47319	0.300172	0.999999	0.00721282	0.698924	0.300172	1	-0.193502	-0.0894625	hyper	hyper
cg00301192	HDLBP	2	241827972	0.152246	0.913861	0.0425698	0.999999	0.0484475	0.897401	0.152246	1	0.0810322	0.161592	hypo	hypo
cg00301601	USP16	21	29319019	0.058852	0.785468	0.0454668	0.999999	0.0254276	0.821859	0.058852	1	0.126366	-0.186582	hypo	hyper
cg00301677	ODC1	2	10499118	0.0439397	0.745877	0.945822	0.999999	0.128165	0.999993	0.945822	1	0.0812575	-0.00372433	hypo	hyper
cg00301775	PRKAA1	5	40834211	0.323188	0.999847	0.0269948	0.999999	0.054097	0.910291	0.323188	1	-0.0919442	-0.292898	hyper	hyper
cg00301864	RAB35	12	119038855	0.00755968	0.562279	0.907019	0.999999	0.0269646	0.827202	0.907019	1	-0.195206	0.0113923	hyper	hypo
cg00302479	PSD4	2	113648009	0.0417698	0.738581	0.344629	0.999999	0.0813792	0.953966	0.344629	1	-0.0545132	-0.0345459	hyper	hyper
cg00302521	CRCT1	1	150754533	0.267489	0.981885	0.043034	0.999999	0.0717392	0.940001	0.267489	1	0.0855259	-0.220726	hypo	hyper
cg00303450		2	190979765	0.0217532	0.659132	0.0583552	0.999999	0.0138506	0.75819	0.0583552	1	0.142942	0.162439	hypo	hypo
cg00303776	FBXW4	10	103444243	0.00195527	0.437014	0.0566736	0.999999	0.00176478	0.534483	0.0566736	1	0.129566	0.107096	hypo	hypo
cg00303811	SLC30A3	2	27337197	0.00571646	0.53297	0.902924	0.999999	0.0209047	0.798532	0.902924	1	0.176721	-0.0103788	hypo	hyper
cg00304673	CYP4V2	4	187349757	0.0341987	0.714884	0.0750541	0.999999	0.0241888	0.816059	0.0750541	1	0.130014	0.150869	hypo	hypo
cg00306267	SMNDC1	10	112043786	0.0168596	0.63115	0.399946	0.999999	0.0405917	0.874493	0.399946	1	0.192881	0.0917993	hypo	hypo
cg00306532	MORN1	1	2312889	0.000301159	0.296023	0.000714432	0.999999	1.6019e-05	0.211527	0.000714432	1	0.162498	0.209604	hypo	hypo
cg00306905	TIAL1	10	121346060	0.0490997	0.760709	0.0105625	0.999999	0.00670316	0.687182	0.0490997	1	-0.0838222	-0.153894	hyper	hyper
cg00308440	DGKB	7	14840633	0.0166488	0.629437	0.696573	0.999999	0.0515387	0.903762	0.696573	1	0.163109	-0.0357758	hypo	hyper
cg00308618	CACNB4	2	152540149	0.0488006	0.760066	0.0783378	0.999999	0.033459	0.852265	0.0783378	1	0.081259	-0.100536	hypo	hyper
cg00310968	SPAG17	1	118529427	0.913482	0.999916	0.0296116	0.999999	0.0909212	0.967149	0.913482	1	0.0107059	-0.306427	hypo	hyper
cg00311667	THAP4	2	242222645	0.0402755	0.733873	0.0709696	0.999999	0.0264546	0.823572	0.0709696	1	0.137083	0.166969	hypo	hypo
cg00311921	TSSK2	22	17499464	0.12094	0.88153	0.0485216	0.999999	0.0456991	0.889373	0.12094	1	-0.0834253	-0.148904	hyper	hyper
cg00313106	OBSCN	1	226629149	0.0492958	0.761129	0.621277	0.999999	0.126622	0.999993	0.621277	1	0.0854844	-0.0292631	hypo	hyper
cg00314276	DPY19L2P1	7	35099257	0.0194884	0.64899	0.416065	0.999999	0.0470489	0.893634	0.416065	1	0.202534	0.0953924	hypo	hypo
cg00314741	SPAG6	10	22746261	0.0070225	0.554527	0.440859	0.999999	0.0196249	0.792052	0.440859	1	0.189445	0.072475	hypo	hypo
cg00314771	DCUN1D5	11	102468482	0.0477601	0.758161	0.113144	0.999999	0.0429763	0.881603	0.113144	1	-0.133842	-0.147793	hyper	hyper
cg00314966	FOXF1	16	85101847	0.0343666	0.71567	0.721019	0.999999	0.0980302	0.976407	0.721019	1	-0.116375	-0.0266444	hyper	hyper
cg00316223	ANO7	2	241797609	0.113947	0.871485	0.0479429	0.999999	0.0433328	0.881899	0.113947	1	0.111831	0.196258	hypo	hypo
cg00316677	G3BP1	5	151131618	0.146311	0.909402	0.00277789	0.999999	0.00451326	0.634381	0.146311	1	-0.101488	-0.302581	hyper	hyper
cg00316939	STRA6	15	72283093	0.0028256	0.471665	0.697293	0.999999	0.0103604	0.728882	0.697293	1	0.183234	-0.0315474	hypo	hyper
cg00317585		4	188393697	0.474396	0.999916	0.0495535	0.999999	0.112401	0.99285	0.474396	1	0.0749308	-0.291737	hypo	hyper
cg00317837	DEPDC6	8	121117784	0.0443098	0.747454	0.840859	0.999999	0.126911	0.999993	0.840859	1	0.170943	0.0231984	hypo	hypo
cg00318243	FSCN3	7	127019430	0.0294643	0.695859	0.109121	0.999999	0.0282173	0.832317	0.109121	1	0.160087	0.161815	hypo	hypo
cg00318322	GFOD2	16	66266323	0.0232318	0.667654	0.621098	0.999999	0.0661671	0.93081	0.621098	1	0.116657	0.034352	hypo	hypo
cg00318606	MS4A14	11	59918577	0.00301866	0.477954	0.518082	0.999999	0.00986801	0.726085	0.518082	1	0.191972	-0.0554173	hypo	hyper
cg00318737		9	31243485	0.000136376	0.247348	0.138332	0.999999	0.000285334	0.343622	0.138332	1	0.348391	0.175012	hypo	hypo
cg00318899	GNAI2	3	50259141	0.0474225	0.756671	0.643756	0.999999	0.124034	0.999993	0.643756	1	-0.127638	-0.040537	hyper	hyper
cg00319395	RPAIN	17	5263760	0.349123	0.999916	0.0376734	0.999999	0.0754543	0.945123	0.349123	1	-0.121979	0.384249	hyper	hypo
cg00319661		5	2685178	0.0377321	0.725194	0.626678	0.999999	0.101028	0.979442	0.626678	1	0.183567	0.0583847	hypo	hypo
cg00320027	PABPC1	8	101803736	0.859039	0.999916	0.00853168	0.999999	0.0298572	0.839084	0.859039	1	0.0151891	-0.325707	hypo	hyper
cg00320138	OR8D1	11	123686579	0.0415795	0.738103	0.0905557	0.999999	0.0328138	0.850416	0.0905557	1	0.092528	-0.106109	hypo	hyper
cg00320862	RPL22L1	3	172070996	0.0215646	0.657691	0.342377	0.999999	0.0461196	0.891131	0.342377	1	0.137684	0.0771513	hypo	hypo
cg00321074	RAB5A	3	19965697	0.000358842	0.308456	0.846151	0.999999	0.00157709	0.515108	0.846151	1	0.296431	-0.0208089	hypo	hyper
cg00321286		2	144825625	0.212957	0.954881	0.0459513	0.999999	0.0649842	0.928279	0.212957	1	0.155261	0.351014	hypo	hypo
cg00321911	DRAM2	1	111470847	0.00532065	0.5261	0.136932	0.999999	0.00766864	0.702345	0.136932	1	0.194621	0.139866	hypo	hypo
cg00321996		3	179179021	0.00811624	0.565236	0.278728	0.999999	0.0173865	0.779486	0.278728	1	0.225244	0.123925	hypo	hypo
cg00322319		2	161802942	0.431047	0.999916	0.0408714	0.999999	0.0906321	0.966497	0.431047	1	-0.0897114	-0.330835	hyper	hyper
cg00322666		3	88077685	0.0218994	0.660286	0.828002	0.999999	0.0687508	0.934398	0.828002	1	0.144205	-0.0184495	hypo	hyper
cg00322946	COMMD3	10	22645637	0.00583651	0.534238	0.169788	0.999999	0.00963349	0.723847	0.169788	1	-0.0965029	0.064658	hyper	hypo
cg00324205	MCTP2	15	92712894	0.0200282	0.649933	0.393031	0.999999	0.0467317	0.893154	0.393031	1	0.138745	0.06898	hypo	hypo
cg00324719		8	1143009	0.658525	0.999916	0.0227568	0.999999	0.0664369	0.931644	0.658525	1	-0.0277434	-0.204717	hyper	hyper
cg00325558	GPR88	1	100775925	0.00815488	0.565826	0.195873	0.999999	0.014059	0.75819	0.195873	1	0.194167	0.128012	hypo	hypo
cg00325866	C2CD4A	15	60146422	0.900188	0.999916	0.0334422	0.999999	0.10086	0.979308	0.900188	1	0.00950954	-0.230233	hypo	hyper
cg00326251	LOXL2	8	23318593	0.0494986	0.761737	0.974425	0.999999	0.142046	0.999993	0.974425	1	0.0770144	0.00170998	hypo	hypo
cg00327577	PYCARD	16	31122494	0.880314	0.999916	0.0128667	0.999999	0.0433301	0.881899	0.880314	1	-0.0106289	-0.253155	hyper	hyper
cg00328813	PLSCR2	3	147697616	0.0130007	0.6064	0.573318	0.999999	0.0383912	0.869068	0.573318	1	0.144072	0.0439243	hypo	hypo
cg00328900	VCAN	5	82804853	0.439461	0.999916	0.0250268	0.999999	0.0603704	0.917676	0.439461	1	0.0279921	-0.115805	hypo	hyper
cg00328901	SAPS3	11	67984647	0.0694499	0.807525	0.0231258	0.999999	0.0165889	0.772933	0.0694499	1	-0.13415	-0.23602	hyper	hyper
cg00329014	CCDC51	3	48456272	0.00187617	0.431449	0.411308	0.999999	0.00572038	0.664529	0.411308	1	-0.182447	-0.0636302	hyper	hyper
cg00329270	KY	3	135852609	0.0300434	0.699087	0.853603	0.999999	0.0910906	0.967476	0.853603	1	-0.199275	-0.022948	hyper	hyper
cg00329697	PTCH2	1	45058649	0.841748	0.999916	0.0428355	0.999999	0.123324	0.999993	0.841748	1	-0.0214554	-0.309949	hyper	hyper
cg00333512		8	25965516	0.420562	0.999916	0.0467127	0.999999	0.100414	0.978913	0.420562	1	0.0577416	-0.202173	hypo	hyper
cg00333622	GGT7	20	32923138	0.0065904	0.546882	0.356754	0.999999	0.0166126	0.772933	0.356754	1	0.101811	0.0462463	hypo	hypo
cg00333678		8	80836429	0.0139831	0.613384	0.937862	0.999999	0.0470409	0.893634	0.937862	1	0.215848	-0.00919658	hypo	hyper
cg00333703	WASL	7	123171642	0.0125993	0.603378	0.564203	0.999999	0.0370841	0.864535	0.564203	1	0.172123	0.053476	hypo	hypo
cg00334056	LEMD2	6	33863636	0.0348027	0.716924	0.981365	0.999999	0.105099	0.98468	0.981365	1	0.198225	-0.00297389	hypo	hyper
cg00337957	HNRNPM	19	8453807	0.0131011	0.606453	0.472025	0.999999	0.0353876	0.858873	0.472025	1	0.182504	0.0712221	hypo	hypo
cg00339104	KBTBD2	7	32896614	0.0399277	0.732595	0.55139	0.999999	0.100407	0.978913	0.55139	1	-0.149173	-0.0588345	hyper	hyper
cg00339740		2	144381010	0.00472085	0.516203	0.163484	0.999999	0.00780208	0.70454	0.163484	1	0.16244	-0.107574	hypo	hyper
cg00340847	ZC3H18	16	87216245	0.673725	0.999916	0.0475519	0.999999	0.126661	0.999993	0.673725	1	-0.058246	0.389639	hyper	hypo
cg00341606	SREBF1	17	17681130	0.434792	0.999916	0.0175255	0.999999	0.0438781	0.882714	0.434792	1	-0.0459655	-0.200245	hyper	hyper
cg00341906		9	2923229	0.0330669	0.711341	0.887496	0.999999	0.0996887	0.978128	0.887496	1	0.138261	-0.0124373	hypo	hyper
cg00341915	CASC2	10	119796506	0.668069	0.999916	0.0327815	0.999999	0.0918827	0.968398	0.668069	1	0.0553997	-0.393497	hypo	hyper
cg00343063	ZNF213	16	3128511	0.0451288	0.749113	0.253521	0.999999	0.0721187	0.940539	0.253521	1	0.0833767	-0.0650732	hypo	hyper
cg00343217	ARIH1	15	70554386	0.0239815	0.670931	0.749277	0.999999	0.0725506	0.941395	0.749277	1	-0.12384	-0.0236938	hyper	hyper
cg00345094	NME6	3	48317838	0.848439	0.999916	0.0147966	0.999999	0.0487827	0.897947	0.848439	1	-0.0125679	-0.230735	hyper	hyper
cg00345965	PSMD4	1	149493616	0.0402604	0.733804	0.826139	0.999999	0.116602	0.998776	0.826139	1	-0.140407	0.0204202	hyper	hypo
cg00346009	VSIG10	12	117025681	0.970228	0.999916	0.0250712	0.999999	0.0789907	0.950477	0.970228	1	0.00107791	-0.0926587	hypo	hyper
cg00346434	CACNB1	17	34606774	0.877811	0.999916	0.0429978	0.999999	0.124662	0.999993	0.877811	1	-0.0162827	-0.305246	hyper	hyper
cg00346556	EPS8	12	15833458	0.00313581	0.481512	0.214103	0.999999	0.00636841	0.681012	0.214103	1	0.190236	0.106715	hypo	hypo
cg00346970	ALDH5A1	6	24607570	0.0344959	0.715938	0.947187	0.999999	0.104125	0.984187	0.947187	1	0.122113	-0.00518636	hypo	hyper
cg00347026	DPP9	19	4674897	0.0340131	0.714617	0.593111	0.999999	0.0903694	0.966216	0.593111	1	-0.144631	-0.049491	hyper	hyper
cg00348389	TRIM72	16	31143207	0.0400085	0.732601	0.7137	0.999999	0.111502	0.992101	0.7137	1	0.109716	-0.0266302	hypo	hyper
cg00349361		6	89825953	0.00135097	0.403117	0.478923	0.999999	0.00453571	0.635268	0.478923	1	0.282018	0.081852	hypo	hypo
cg00349943		20	21448021	0.0147885	0.61966	0.505875	0.999999	0.0407119	0.874841	0.505875	1	0.0879328	0.0323363	hypo	hypo
cg00350432	SMAD6	15	64852244	0.0194981	0.64899	0.398913	0.999999	0.0460221	0.891131	0.398913	1	0.0891199	0.0435549	hypo	hypo
cg00350519	FLJ40434	1	53678330	0.0248608	0.677282	0.877469	0.999999	0.077591	0.948421	0.877469	1	0.277872	0.0258038	hypo	hypo
cg00350642	VTCN1	1	117541713	0.435326	0.999916	0.0469798	0.999999	0.102468	0.981928	0.435326	1	-0.0259616	-0.0937552	hyper	hyper
cg00350702	ERGIC3	20	33593341	0.377506	0.999916	0.0310341	0.999999	0.0666724	0.932134	0.377506	1	-0.0541603	-0.188295	hyper	hyper
cg00351781	RAI1	17	17649732	0.0413685	0.73729	0.453841	0.999999	0.094089	0.971519	0.453841	1	0.11357	0.0568163	hypo	hypo
cg00351930	ZEB1	10	31647705	0.889479	0.999916	0.023355	0.999999	0.0736061	0.943148	0.889479	1	-0.00717097	-0.167678	hyper	hyper
cg00352349	PRKRA	2	179024593	0.913325	0.999916	0.0202001	0.999999	0.0650045	0.928374	0.913325	1	-0.00670335	-0.205283	hyper	hyper
cg00352652	ZFPM1	16	87075034	0.0476292	0.757389	0.389821	0.999999	0.0975481	0.976125	0.389821	1	0.181596	0.107675	hypo	hypo
cg00352872	DHRS7C	17	9635862	0.0229763	0.666616	0.464289	0.999999	0.0574607	0.914097	0.464289	1	0.113505	0.0494686	hypo	hypo
cg00353571	RASIP1	19	53930465	0.0488823	0.760087	0.990227	0.999999	0.140607	0.999993	0.990227	1	0.0921349	0.000779372	hypo	hypo
cg00354179	KIAA1614	1	179148103	0.109366	0.864932	0.0453573	0.999999	0.0404556	0.873601	0.109366	1	0.124402	-0.218135	hypo	hyper
cg00354549	C16orf87	16	45395935	0.0391041	0.729488	0.915141	0.999999	0.115639	0.997671	0.915141	1	0.314109	-0.0220206	hypo	hyper
cg00355678	PCSK4	19	1434413	0.0345327	0.715938	0.23217	0.999999	0.0545084	0.910886	0.23217	1	0.251736	-0.194475	hypo	hyper
cg00355909	CMTM3	16	65195821	0.0220341	0.661084	0.37111	0.999999	0.0493801	0.899017	0.37111	1	-0.299383	0.158533	hyper	hypo
cg00356511	ACACA	17	32790386	0.0158568	0.624827	0.130711	0.999999	0.0192064	0.789979	0.130711	1	-0.1943	0.16589	hyper	hypo
cg00357503	WDR76	15	41906352	0.235376	0.967407	0.0432171	0.999999	0.0663091	0.931339	0.235376	1	-0.0830883	0.199993	hyper	hypo
cg00357593	DDX39	19	14391417	0.00803644	0.564699	0.25393	0.999999	0.0163036	0.771368	0.25393	1	0.123986	0.0718021	hypo	hypo
cg00357610	ANKRD50	4	125853154	0.103625	0.857124	0.0415326	0.999999	0.0362154	0.861156	0.103625	1	0.0691536	-0.121528	hypo	hyper
cg00358451	ZNF672	1	247108542	0.0339147	0.714438	0.796823	0.999999	0.0997912	0.978297	0.796823	1	0.139033	-0.0228815	hypo	hyper
cg00358927	FAM168A	11	72986912	0.466382	0.999916	0.0416755	0.999999	0.0960223	0.97455	0.466382	1	0.0346771	0.137741	hypo	hypo
cg00358936	KISS1	1	202432226	0.0480851	0.758898	0.255172	0.999999	0.0763259	0.946427	0.255172	1	0.0903398	-0.0712576	hypo	hyper
cg00360414	TMEM26	10	62883397	0.041086	0.736613	0.453043	0.999999	0.0937415	0.971209	0.453043	1	0.107043	-0.053568	hypo	hyper
cg00360718	CUEDC2	10	104182469	0.727711	0.999916	0.00485567	0.999999	0.0171999	0.777613	0.727711	1	-0.0207588	-0.244464	hyper	hyper
cg00361609	FGF18	5	170814398	0.00839671	0.569463	0.516223	0.999999	0.0249029	0.818818	0.516223	1	0.177288	-0.0584815	hypo	hyper
cg00361992		1	75851765	0.0258014	0.679938	0.783209	0.999999	0.0782758	0.949284	0.783209	1	0.169137	0.0282285	hypo	hypo
cg00363486	C18orf22	18	75895290	0.0341181	0.714749	0.320534	0.999999	0.0657133	0.929515	0.320534	1	-0.271691	-0.173642	hyper	hyper
cg00364696	C7orf50	7	1108959	0.222466	0.960255	0.016803	0.999999	0.0285853	0.833445	0.222466	1	0.0641157	0.179147	hypo	hypo
cg00366223		14	101484299	0.206909	0.951641	0.0300287	0.999999	0.0449541	0.886739	0.206909	1	0.0820941	-0.199903	hypo	hyper
cg00366237	SEC22A	3	124403394	0.753291	0.999916	0.0043901	0.999999	0.0158367	0.76728	0.753291	1	-0.0194952	-0.257545	hyper	hyper
cg00366722	MEIS2	15	35180868	0.0424819	0.741083	0.351388	0.999999	0.0838006	0.956508	0.351388	1	0.0653801	-0.0409984	hypo	hyper
cg00366837	JUNB	19	12761860	0.75449	0.999916	0.0156582	0.999999	0.0499164	0.899787	0.75449	1	-0.0230715	-0.25643	hyper	hyper
cg00367649		3	66785665	0.841464	0.999916	0.0253536	0.999999	0.0784199	0.949642	0.841464	1	-0.00923252	0.147752	hyper	hypo
cg00368989	GTF2A2	15	57737063	0.0489496	0.760339	0.542403	0.999999	0.118428	0.999993	0.542403	1	0.193826	0.0817435	hypo	hypo
cg00369181		2	428948	0.75941	0.999916	0.0224589	0.999999	0.0687571	0.934398	0.75941	1	-0.0165085	-0.176303	hyper	hyper
cg00371195	F2	11	46697057	0.00629515	0.538759	0.2121	0.999999	0.0118441	0.745113	0.2121	1	0.123528	-0.0758261	hypo	hyper
cg00371301	CPA4	7	129750216	0.014362	0.616143	0.535314	0.999999	0.0407102	0.874841	0.535314	1	0.213005	0.0726281	hypo	hypo
cg00371568	TWISTNB	7	19715385	0.172118	0.93028	0.0244314	0.999999	0.0332192	0.851607	0.172118	1	-0.0766613	-0.179047	hyper	hyper
cg00371926	NARS	18	53440229	0.0152178	0.621071	0.25502	0.999999	0.0287396	0.834265	0.25502	1	0.115368	-0.0732773	hypo	hyper
cg00372278	ELF2	4	140223739	0.485098	0.999916	0.0148648	0.999999	0.0400929	0.872811	0.485098	1	-0.038261	-0.191653	hyper	hyper
cg00372908		2	174231315	0.0195502	0.649105	0.87708	0.999999	0.0628091	0.923339	0.87708	1	0.147757	0.0131944	hypo	hypo
cg00373120	RUFY1	5	178937363	0.192792	0.944237	0.00461043	0.999999	0.00841958	0.711372	0.192792	1	0.105016	0.329754	hypo	hypo
cg00373376	MAD1L1	7	2097195	0.0408069	0.735261	0.872572	0.999999	0.119091	0.999993	0.872572	1	0.405797	0.0432119	hypo	hypo
cg00373643	PCIF1	20	43996825	0.203406	0.949719	0.0109547	0.999999	0.0186358	0.78506	0.203406	1	-0.0655104	-0.18751	hyper	hyper
cg00374298	LSM5	7	32496542	0.0335901	0.71309	0.538567	0.999999	0.0856863	0.959044	0.538567	1	0.143538	0.0564191	hypo	hypo
cg00374492	CCND3	6	42123845	0.632001	0.999916	0.0324688	0.999999	0.0890873	0.964498	0.632001	1	-0.0310441	-0.197752	hyper	hyper
cg00375157	ZNF771	16	30326375	0.567521	0.999916	0.0393797	0.999999	0.100754	0.979161	0.567521	1	0.0326654	-0.167501	hypo	hyper
cg00375999		16	32848484	0.0358559	0.718602	0.25901	0.999999	0.060344	0.917578	0.25901	1	0.0893473	-0.065648	hypo	hyper
cg00376129	PTPRG	3	61522564	0.0184029	0.642576	0.459702	0.999999	0.047111	0.893725	0.459702	1	-0.107256	-0.0454519	hyper	hyper
cg00376357		4	10070563	0.000229154	0.272678	0.640704	0.999999	0.000963027	0.458414	0.640704	1	0.223385	0.0363859	hypo	hypo
cg00376639	ZNF581	19	60846963	0.0275468	0.687927	0.742432	0.999999	0.0816628	0.95406	0.742432	1	-0.129212	-0.0260782	hyper	hyper
cg00377332	SACM1L	3	45736254	0.0312442	0.704328	0.871174	0.999999	0.0945793	0.972796	0.871174	1	0.13351	0.0136145	hypo	hypo
cg00377757	TIMP2	17	74433133	0.0165455	0.629347	0.612057	0.999999	0.0488195	0.898038	0.612057	1	0.121155	0.0345453	hypo	hypo
cg00379348	DUS3L	19	5741806	0.019859	0.649372	0.243038	0.999999	0.0349123	0.857243	0.243038	1	-0.125201	-0.0852649	hyper	hyper
cg00379708	RBM20	10	112394370	0.69356	0.999916	0.0095378	0.999999	0.0312485	0.843374	0.69356	1	-0.0180223	-0.171339	hyper	hyper
cg00380725	CAST	5	96023615	0.649528	0.999916	0.0169193	0.999999	0.0509317	0.902463	0.649528	1	-0.0256297	-0.193467	hyper	hyper
cg00382227	PDIA2	16	274558	0.0105744	0.589901	0.604075	0.999999	0.0326165	0.849163	0.604075	1	0.141021	0.0383684	hypo	hypo
cg00383178	NOP2	12	6547931	0.227071	0.962929	0.0223488	0.999999	0.0369916	0.864378	0.227071	1	-0.0572059	-0.153815	hyper	hyper
cg00385471	RAB37	17	70245116	0.00868697	0.574634	0.0251236	0.999999	0.00344904	0.599906	0.0251236	1	-0.167057	-0.196162	hyper	hyper
cg00385620	UHRF1BP1	6	34867136	0.0344249	0.71567	0.474403	0.999999	0.0823165	0.955533	0.474403	1	-0.219444	-0.100902	hyper	hyper
cg00385761	WNT9A	1	226198589	0.0286329	0.69143	0.231574	0.999999	0.0464784	0.892577	0.231574	1	0.137822	-0.102778	hypo	hyper
cg00385906	MAN1A2	1	117711748	0.0112411	0.594872	0.266295	0.999999	0.0225402	0.807919	0.266295	1	0.12987	0.0768611	hypo	hypo
cg00386405	ZNF536	19	35555115	0.0129936	0.6064	0.812669	0.999999	0.0430652	0.881603	0.812669	1	0.181817	0.0232891	hypo	hypo
cg00386581	UBXN1	11	62202697	0.0190145	0.646572	0.179046	0.999999	0.0277428	0.830129	0.179046	1	0.290285	-0.226442	hypo	hyper
cg00386663	FAM195A	16	632660	0.0134305	0.60834	0.658937	0.999999	0.041713	0.875463	0.658937	1	-0.111285	-0.0267062	hyper	hyper
cg00386961	CLCN6	1	11816017	0.0348312	0.716973	0.356961	0.999999	0.071249	0.938915	0.356961	1	0.201409	0.119771	hypo	hypo
cg00387941	AIM1L	1	26534273	0.0209837	0.654674	0.854292	0.999999	0.0665563	0.931842	0.854292	1	-0.197365	-0.0211831	hyper	hyper
cg00388439	PDIA3P	1	145115087	0.016113	0.626384	0.0766633	0.999999	0.0132277	0.753312	0.0766633	1	0.244488	0.24637	hypo	hypo
cg00388503	PELI1	2	64225664	0.000261392	0.281841	0.803401	0.999999	0.00115654	0.476893	0.803401	1	0.305407	0.0267954	hypo	hypo
cg00388605	PKN2	1	88923036	0.0161343	0.626384	0.107349	0.999999	0.0169886	0.776423	0.107349	1	0.100405	-0.0917558	hypo	hyper
cg00388673	LPPR4	1	99502048	0.512995	0.999916	0.0372184	0.999999	0.0916839	0.968011	0.512995	1	0.0443076	-0.200784	hypo	hyper
cg00389176	TGFB1	19	46550854	0.0199704	0.649641	0.739318	0.999999	0.0615407	0.921611	0.739318	1	-0.247614	-0.0477664	hyper	hyper
cg00389341	TMEM217	6	37298238	0.256866	0.977293	0.00642859	0.999999	0.0134729	0.755898	0.256866	1	0.0522333	0.181	hypo	hypo
cg00389446	CLRN2	4	17125837	0.0157867	0.624517	0.438115	0.999999	0.0401912	0.873157	0.438115	1	0.105858	0.0458892	hypo	hypo
cg00389713	SRF	6	43246855	0.0399704	0.732595	0.585749	0.999999	0.103213	0.982943	0.585749	1	-0.136495	-0.0492494	hyper	hyper
cg00390259		13	105448271	0.0134025	0.608301	0.279188	0.999999	0.0270491	0.827885	0.279188	1	0.128071	0.0757525	hypo	hypo
cg00390596	POLR1B	2	113016664	0.0486836	0.760066	0.376757	0.999999	0.0974444	0.976125	0.376757	1	-0.199174	-0.122015	hyper	hyper
cg00390735	BAI1	8	143550438	0.32668	0.999916	0.0413135	0.999999	0.0781087	0.949034	0.32668	1	-0.0652267	-0.192285	hyper	hyper
cg00390945	FBXL15	10	104171495	0.033286	0.712175	0.855669	0.999999	0.0995967	0.978128	0.855669	1	-0.114854	-0.0133017	hyper	hyper
cg00391025	TFG	3	101909929	0.409616	0.999916	0.0344202	0.999999	0.0762013	0.946427	0.409616	1	-0.0393585	-0.143562	hyper	hyper
cg00391696	NEAT1	11	64946076	0.65161	0.999916	0.0416054	0.999999	0.111495	0.992101	0.65161	1	-0.0281745	-0.180935	hyper	hyper
cg00392075	FUT2	19	53899115	0.158883	0.9196	0.0383891	0.999999	0.0461079	0.891131	0.158883	1	0.0557023	-0.115419	hypo	hyper
cg00392943	JUND	19	18252301	0.901127	0.999916	0.0126915	0.999999	0.0429661	0.881603	0.901127	1	-0.00676419	0.195672	hyper	hypo
cg00393546	DIP2C	10	451919	0.686576	0.999916	0.0150652	0.999999	0.046858	0.893422	0.686576	1	0.0238931	0.207015	hypo	hypo
cg00394040	IL10RA	11	117361995	0.55171	0.999916	0.040276	0.999999	0.10118	0.979442	0.55171	1	-0.0244914	-0.12004	hyper	hyper
cg00395262	CCDC39	3	181880444	0.882229	0.999916	0.014479	0.999999	0.0481959	0.896572	0.882229	1	0.0112289	-0.266881	hypo	hyper
cg00395894	FCHO1	19	17742640	0.786804	0.999916	0.00143127	0.999999	0.00569602	0.66368	0.786804	1	-0.0130995	0.227865	hyper	hypo
cg00396407	ACBD3	1	224441349	0.511708	0.999916	0.0324672	0.999999	0.0814742	0.95406	0.511708	1	0.0460686	-0.213935	hypo	hyper
cg00396604		2	240714140	0.00454328	0.512735	0.33217	0.999999	0.0114454	0.741289	0.33217	1	0.13962	0.0636745	hypo	hypo
cg00396910		2	166271426	0.0338287	0.714361	0.36827	0.999999	0.070758	0.938431	0.36827	1	0.10277	0.059328	hypo	hypo
cg00397103		1	5462595	0.0207798	0.654123	0.403812	0.999999	0.0489644	0.898618	0.403812	1	0.122165	0.0597314	hypo	hypo
cg00397619	ATP10D	4	47182113	0.0421895	0.740536	0.716068	0.999999	0.116798	0.998986	0.716068	1	-0.139262	0.0338898	hyper	hypo
cg00397673	RAX	18	55091398	0.0118369	0.598516	0.431505	0.999999	0.0309316	0.841741	0.431505	1	0.143539	0.060364	hypo	hypo
cg00397851	ZNF304	19	62554296	0.466983	0.999916	0.00761786	0.999999	0.0217905	0.803996	0.466983	1	0.0372108	-0.197325	hypo	hyper
cg00398048	AGA	4	178601336	0.0344479	0.715838	0.628325	0.999999	0.0937194	0.971179	0.628325	1	0.124966	-0.0388282	hypo	hyper
cg00398781	MCF2L	13	112679200	0.0352449	0.71784	0.400515	0.999999	0.0768015	0.946969	0.400515	1	0.102226	0.0555673	hypo	hypo
cg00398880	TSPAN5	4	99778645	0.0390114	0.729197	0.621387	0.999999	0.1036	0.983542	0.621387	1	0.102988	0.0334926	hypo	hypo
cg00399378	SH2D7	15	76170974	0.0408127	0.735261	0.195545	0.999999	0.0559154	0.911482	0.195545	1	0.170474	-0.147897	hypo	hyper
cg00400041	ZFP62	5	180216696	0.0190615	0.646774	0.278659	0.999999	0.0368654	0.864079	0.278659	1	0.0987634	-0.061914	hypo	hyper
cg00400096		11	41601105	0.759173	0.999916	0.0310933	0.999999	0.0914203	0.967765	0.759173	1	0.023591	-0.236941	hypo	hyper
cg00400104	FLJ43663	7	130440899	0.749137	0.999916	0.00219094	0.999999	0.00834284	0.711199	0.749137	1	-0.0102967	-0.14484	hyper	hyper
cg00401234	DSTN	20	17502599	0.925849	0.999916	0.038197	0.999999	0.113425	0.994565	0.925849	1	-0.00517163	-0.164241	hyper	hyper
cg00402547	ARHGAP28	18	6825382	0.346087	0.999916	0.0111403	0.999999	0.0261689	0.822896	0.346087	1	0.10673	-0.413103	hypo	hyper
cg00402617	YWHAZ	8	102032019	0.556141	0.999916	0.012733	0.999999	0.0372041	0.86549	0.556141	1	-0.0566006	-0.344779	hyper	hyper
cg00404436	KCNMA1	10	78629471	0.799235	0.999916	0.0293811	0.999999	0.088193	0.963356	0.799235	1	-0.0201267	0.246379	hyper	hypo
cg00407484	SFRS16	19	50257968	0.000461905	0.335355	0.897645	0.999999	0.00201556	0.545713	0.897645	1	0.342217	0.0162739	hypo	hypo
cg00407812		3	161237908	0.000455279	0.331954	0.717015	0.999999	0.00190592	0.541911	0.717015	1	0.27177	-0.0363929	hypo	hyper
cg00407820	LRP11	6	150223788	0.000723436	0.355147	0.362586	0.999999	0.00223476	0.555289	0.362586	1	0.255371	0.0899033	hypo	hypo
cg00407866		11	45674041	0.0143573	0.616143	0.731644	0.999999	0.0458068	0.889848	0.731644	1	0.151528	0.0285368	hypo	hypo
cg00408365	FAM101B	17	291701	0.0020459	0.443206	0.384933	0.999999	0.00599388	0.672243	0.384933	1	0.247561	0.0921943	hypo	hypo
cg00408597	SWAP70	11	9642517	0.0380225	0.725533	0.0211434	0.999999	0.00976741	0.72563	0.0380225	1	0.089416	0.13904	hypo	hypo
cg00409552	SLC20A2	8	42394377	0.0594523	0.786715	0.0184361	0.999999	0.0122609	0.74726	0.0594523	1	0.209671	0.368977	hypo	hypo
cg00409905	ZNF37A	10	38421869	0.00156854	0.416473	0.51147	0.999999	0.00537642	0.656682	0.51147	1	0.244102	-0.0666762	hypo	hyper
cg00410467	BCAS3	17	56109923	0.0132516	0.607949	0.340331	0.999999	0.0302017	0.839361	0.340331	1	-0.236793	0.123009	hyper	hypo
cg00411647		7	101177097	0.0365881	0.72131	0.600709	0.999999	0.0967229	0.975214	0.600709	1	0.222185	0.0755746	hypo	hypo
cg00411697	APOA5	11	116168531	0.482808	0.999916	0.021668	0.999999	0.0558455	0.911137	0.482808	1	0.0266047	-0.12449	hypo	hyper
cg00414709	SNX5	20	17877565	0.0130637	0.6064	0.913301	0.999999	0.0441363	0.883068	0.913301	1	0.243981	0.014366	hypo	hypo
cg00415057	SLC7A6	16	66891195	0.335592	0.999916	0.0360783	0.999999	0.0708039	0.938635	0.335592	1	0.0628369	0.194134	hypo	hypo
cg00415704	RGMA	15	91431540	0.957877	0.999916	0.049879	0.999999	0.142849	0.999993	0.957877	1	0.00319255	0.168587	hypo	hypo
cg00417408	TMEM176B	7	150128673	0.671044	0.999916	0.0225374	0.999999	0.0664468	0.931669	0.671044	1	0.0187672	-0.144362	hypo	hyper
cg00417456	ECD	10	74582648	0.00127984	0.397473	0.679966	0.999999	0.00493991	0.645989	0.679966	1	0.219885	-0.0369099	hypo	hyper
cg00417710		7	48860187	0.0370031	0.722538	0.899473	0.999999	0.109992	0.990105	0.899473	1	0.15076	0.0123876	hypo	hypo
cg00417807	BRD1	22	48555632	0.654253	0.999916	0.0371703	0.999999	0.101404	0.979839	0.654253	1	0.0421092	0.279167	hypo	hypo
cg00418183	NFATC2	20	49610417	0.0342546	0.715129	0.43032	0.999999	0.0779306	0.948841	0.43032	1	0.118773	0.0601877	hypo	hypo
cg00418528	FARS2	6	5408750	0.0398459	0.73216	0.968684	0.999999	0.118034	0.999993	0.968684	1	0.262968	-0.00681883	hypo	hyper
cg00418613		6	20201974	0.00542159	0.528234	0.338941	0.999999	0.0135638	0.756863	0.338941	1	0.290551	0.133569	hypo	hypo
cg00419617		13	50583393	0.0187015	0.644573	0.673251	0.999999	0.0563576	0.911989	0.673251	1	0.155015	0.0374895	hypo	hypo
cg00419759	PHTF1	1	114103487	0.632775	0.999916	0.00740417	0.999999	0.0240969	0.815354	0.632775	1	-0.0152437	-0.123748	hyper	hyper
cg00420095	CLK4	5	177978868	0.0182954	0.642181	0.186819	0.999999	0.0274491	0.829157	0.186819	1	0.135216	0.102913	hypo	hypo
cg00421089	MYH1	17	10362360	0.0121355	0.599745	0.264371	0.999999	0.0239971	0.815099	0.264371	1	0.161588	0.0971324	hypo	hypo
cg00421612		7	1217864	0.00157276	0.416473	0.0428906	0.999999	0.0012059	0.481335	0.0428906	1	0.281877	0.242608	hypo	hypo
cg00422918		11	122352491	0.0231499	0.667514	0.928898	0.999999	0.0734491	0.942825	0.928898	1	0.174979	-0.00928315	hypo	hyper
cg00423697	SDK1	7	4221322	0.0377436	0.725194	0.669507	0.999999	0.103618	0.983542	0.669507	1	0.0960781	0.0268083	hypo	hypo
cg00423729	SLC36A1	5	150807142	0.268856	0.982696	0.00102753	0.999999	0.00265886	0.568793	0.268856	1	0.0615461	-0.26885	hypo	hyper
cg00424166	NUP43	6	150087197	0.0449311	0.748545	0.694583	0.999999	0.122002	0.999993	0.694583	1	0.23174	-0.0617249	hypo	hyper
cg00424354		11	100060549	0.0379432	0.725206	0.164447	0.999999	0.0465098	0.892633	0.164447	1	0.188815	0.173534	hypo	hypo
cg00425177		10	3048239	0.0362235	0.720353	0.764137	0.999999	0.104359	0.984609	0.764137	1	0.1387	0.0269632	hypo	hypo
cg00425918	NKX2-6	8	23619091	0.0244462	0.674962	0.587806	0.999999	0.0676452	0.933341	0.587806	1	0.120234	0.0391923	hypo	hypo
cg00426193	RIF1	2	151975738	0.0433092	0.74369	0.301048	0.999999	0.0773206	0.947992	0.301048	1	-0.182463	-0.127655	hyper	hyper
cg00426310	CXXC5	5	139010574	0.0211025	0.655189	0.56714	0.999999	0.0587436	0.915822	0.56714	1	0.126077	-0.0422798	hypo	hyper
cg00426518		5	115721607	0.0289445	0.693271	0.236041	0.999999	0.0472494	0.893989	0.236041	1	0.271467	0.200899	hypo	hypo
cg00426855	NMU	4	56191593	0.105913	0.85981	0.0260105	0.999999	0.0249099	0.818818	0.105913	1	0.135778	0.263613	hypo	hypo
cg00427847	SULF2	20	45720161	0.0054319	0.528386	0.30412	0.999999	0.0128588	0.751315	0.30412	1	0.173032	-0.0855723	hypo	hyper
cg00428526	TBC1D14	4	7082000	0.150837	0.912754	0.0245993	0.999999	0.0305255	0.840605	0.150837	1	0.0773599	0.171319	hypo	hypo
cg00428709		16	50141934	0.0397585	0.731763	0.536411	0.999999	0.0990376	0.977288	0.536411	1	0.169196	-0.0692092	hypo	hyper
cg00429477	ZNF384	12	6669168	0.0826716	0.828319	0.0484059	0.999999	0.0343971	0.855473	0.0826716	1	0.122339	0.194559	hypo	hypo
cg00429509		2	355132	0.872263	0.999916	0.0205087	0.999999	0.0655081	0.929115	0.872263	1	0.00719292	-0.148718	hypo	hyper
cg00431187	HOXA3	7	27128274	0.564461	0.999916	0.039011	0.999999	0.0994782	0.978099	0.564461	1	0.0439037	0.223796	hypo	hypo
cg00431198		16	74824035	0.197559	0.946223	0.0102996	0.999999	0.0173349	0.779314	0.197559	1	0.0856897	0.244244	hypo	hypo
cg00432233	F13A1	6	6237976	0.020742	0.654001	0.988584	0.999999	0.0669056	0.932528	0.988584	1	0.125568	-0.00104776	hypo	hyper
cg00433081	MAPK9	5	179652108	0.00196727	0.437709	0.164332	0.999999	0.00356869	0.604461	0.164332	1	0.195024	0.116551	hypo	hypo
cg00433364	LOC100189589	2	74472143	0.0305505	0.702128	0.0993644	0.999999	0.0271593	0.828522	0.0993644	1	-0.122707	-0.12858	hyper	hyper
cg00433418	PPIG	2	170148882	0.0272741	0.686514	0.855497	0.999999	0.0837717	0.956451	0.855497	1	0.220708	0.0246272	hypo	hypo
cg00434295	SUGT1L1	13	40393683	0.375584	0.999916	0.0359378	0.999999	0.0753263	0.944611	0.375584	1	-0.0630092	-0.211891	hyper	hyper
cg00434991	INPP5A	10	134354542	0.0121243	0.599745	0.0977667	0.999999	0.0123963	0.749701	0.0977667	1	0.163484	0.147033	hypo	hypo
cg00435305	RPP30	10	92621686	0.00602003	0.536614	0.67425	0.999999	0.0204279	0.795701	0.67425	1	0.160589	0.0327505	hypo	hypo
cg00435490	KDM3B	5	137715647	0.59697	0.999916	0.0216363	0.999999	0.061194	0.920394	0.59697	1	0.0310022	0.192823	hypo	hypo
cg00435621	HES7	17	7968555	0.946476	0.999916	0.0177065	0.999999	0.0580516	0.915171	0.946476	1	-0.00488586	-0.248065	hyper	hyper
cg00436209		10	131891410	0.00472287	0.516203	0.445077	0.999999	0.013788	0.75819	0.445077	1	0.277175	0.0998146	hypo	hypo
cg00436301	NT5DC1	6	116528429	0.589771	0.999916	0.0357094	0.999999	0.094211	0.971843	0.589771	1	0.0333586	-0.18512	hypo	hyper
cg00436633		7	72699343	0.0397829	0.731839	0.895585	0.999999	0.116987	0.999257	0.895585	1	0.121624	0.0105401	hypo	hypo
cg00437173	KCNJ6	21	37973276	0.407364	0.999916	0.0334048	0.999999	0.0740573	0.94368	0.407364	1	-0.0375147	-0.136993	hyper	hyper
cg00438071	DNAJA2	16	45562832	0.0368998	0.722403	0.870041	0.999999	0.109252	0.98963	0.870041	1	0.141656	-0.0150667	hypo	hyper
cg00438952		3	178631830	0.0381699	0.726214	0.927921	0.999999	0.113423	0.994565	0.927921	1	0.134054	-0.00793804	hypo	hyper
cg00439378	PNPLA1	6	36318515	0.79437	0.999916	0.0437145	0.999999	0.123854	0.999993	0.79437	1	0.0264841	0.291744	hypo	hypo
cg00440195		16	85209861	0.0353793	0.717986	0.224703	0.999999	0.0544535	0.910886	0.224703	1	0.199643	-0.157537	hypo	hyper
cg00441382	STOML1	15	72071534	0.0417244	0.738357	0.402158	0.999999	0.0888095	0.964066	0.402158	1	-0.10323	-0.0579148	hyper	hyper
cg00442174	PIGL	17	16126025	0.0408881	0.735707	0.414517	0.999999	0.0887682	0.964009	0.414517	1	0.188723	0.102657	hypo	hypo
cg00442430	CD37	19	54533270	0.0139843	0.613384	0.919464	0.999999	0.0469613	0.893479	0.919464	1	0.145536	-0.00804252	hypo	hyper
cg00443194		7	148829898	0.373263	0.999916	0.0231904	0.999999	0.0515768	0.903762	0.373263	1	-0.0414316	-0.150721	hyper	hyper
cg00443788	C10orf110	10	1062690	0.0373049	0.723361	0.367677	0.999999	0.0768116	0.946969	0.367677	1	0.183621	0.108264	hypo	hypo
cg00443797	PPAPDC1A	10	122339222	0.0173373	0.635549	0.070379	0.999999	0.0133111	0.753851	0.070379	1	0.141956	-0.14809	hypo	hyper
cg00444261	PNMA2	8	26427481	0.643892	0.999916	0.0157649	0.999999	0.0476915	0.895476	0.643892	1	-0.0379898	-0.285147	hyper	hyper
cg00444360	GRM5	11	87910260	0.0364465	0.72126	0.325467	0.999999	0.0704077	0.937518	0.325467	1	0.168854	-0.108248	hypo	hyper
cg00445013		3	192165990	0.032685	0.709059	0.625339	0.999999	0.0892271	0.964718	0.625339	1	0.178356	0.055318	hypo	hypo
cg00445523		3	50535460	0.0110539	0.593265	0.976846	0.999999	0.0381952	0.867849	0.976846	1	0.157736	-0.00241408	hypo	hyper
cg00445566	LOC729678	5	180191374	0.173104	0.930666	0.0261934	0.999999	0.035364	0.858862	0.173104	1	-0.10149	-0.234584	hyper	hyper
cg00445997	TBXAS1	7	139124964	0.36617	0.999916	0.0134242	0.999999	0.0316796	0.844995	0.36617	1	-0.0582848	-0.228751	hyper	hyper
cg00446003	AP3D1	19	2086687	0.00665254	0.547542	0.0390012	0.999999	0.00384375	0.610845	0.0390012	1	0.30751	0.31951	hypo	hypo
cg00446595	SBK1	16	28239372	0.00133316	0.403117	0.941284	0.999999	0.00547234	0.658403	0.941284	1	0.391871	0.0117825	hypo	hypo
cg00446722	SDC2	8	97689804	0.0390654	0.729379	0.501319	0.999999	0.0944951	0.972543	0.501319	1	0.153677	-0.0681438	hypo	hyper
cg00448143	MT1H	16	55261289	0.00575356	0.533473	0.415083	0.999999	0.0159196	0.76728	0.415083	1	0.139162	0.0548603	hypo	hypo
cg00448578		1	198463463	0.000279497	0.289113	0.318099	0.999999	0.000866253	0.444669	0.318099	1	0.392378	0.139568	hypo	hypo
cg00449899	RB1CC1	8	53788989	0.00704601	0.55479	0.00109062	0.999999	0.000242594	0.324111	0.00704601	1	0.130501	0.22452	hypo	hypo
cg00450304	RCSD1	1	165866151	0.794524	0.999916	0.034616	0.999999	0.101498	0.979854	0.794524	1	0.0152664	-0.176721	hypo	hyper
cg00450617	SNTG2	2	1219790	0.00921567	0.579526	0.369006	0.999999	0.0228139	0.810092	0.369006	1	0.247949	0.114928	hypo	hypo
cg00451413		3	143136937	0.00352168	0.492047	0.244823	0.999999	0.00770093	0.702925	0.244823	1	0.130594	-0.0694358	hypo	hyper
cg00452012	GALNT10	5	153763414	0.0339784	0.714479	0.658145	0.999999	0.0940814	0.971519	0.658145	1	0.195758	0.0554304	hypo	hypo
cg00452016	NNT	5	43638895	0.032159	0.707196	0.00975	0.999999	0.00457179	0.635613	0.032159	1	-0.173925	-0.29547	hyper	hyper
cg00452266	OBSL1	2	220139643	0.344968	0.999916	0.0408825	0.999999	0.0799692	0.951864	0.344968	1	0.0506666	0.155533	hypo	hypo
cg00452270	PDE4DIP	1	143727344	0.049429	0.761684	0.805129	0.999999	0.137944	0.999993	0.805129	1	0.106929	0.0182714	hypo	hypo
cg00452400	MAN2C1	15	73435494	0.00787911	0.563618	0.821448	0.999999	0.0275257	0.829282	0.821448	1	0.120516	0.0136701	hypo	hypo
cg00452639	LOXHD1	18	42315295	0.0626614	0.793589	0.00376175	0.999999	0.00333101	0.595432	0.0626614	1	-0.0430494	-0.0959424	hyper	hyper
cg00454650	ERC2	3	56140771	0.0523332	0.768346	0.0390998	0.999999	0.0204578	0.795849	0.0523332	1	0.142749	0.211742	hypo	hypo
cg00455452		11	94113773	0.0130491	0.6064	0.267201	0.999999	0.0257339	0.821945	0.267201	1	-0.193593	-0.116962	hyper	hyper
cg00456011	AP3S2	15	88238632	0.023854	0.670015	0.0160735	0.999999	0.00551162	0.66018	0.023854	1	0.287403	-0.427669	hypo	hyper
cg00456774	PLD3	19	45549627	0.00542274	0.528234	0.740764	0.999999	0.019151	0.78914	0.740764	1	0.111058	-0.0175825	hypo	hyper
cg00456888	SMTN	22	29806049	0.486562	0.999916	0.0307979	0.999999	0.0759943	0.946427	0.486562	1	0.0274309	-0.121343	hypo	hyper
cg00457019	ZNF77	19	2884421	0.647914	0.999916	0.0459206	0.999999	0.120995	0.999993	0.647914	1	-0.059333	-0.368739	hyper	hyper
cg00457155	SPTY2D1	11	18613444	0.0482028	0.759265	0.664143	0.999999	0.127248	0.999993	0.664143	1	0.152623	0.0456711	hypo	hypo
cg00458295	ACOXL	2	111309734	0.00898766	0.576752	0.538244	0.999999	0.0268767	0.826717	0.538244	1	0.202246	0.0638409	hypo	hypo
cg00458454	INPP5A	10	134349518	0.0193358	0.648083	0.851457	0.999999	0.0618875	0.922156	0.851457	1	0.255865	0.0276118	hypo	hypo
cg00459078	KIF18B	17	40380185	0.0314841	0.704886	0.361216	0.999999	0.0658274	0.929943	0.361216	1	-0.112588	-0.0650383	hyper	hyper
cg00459795	ZNF514	2	95189039	0.119755	0.879551	0.0167228	0.999999	0.018776	0.786161	0.119755	1	-0.142506	-0.310803	hyper	hyper
cg00459913		8	11506545	0.191285	0.94298	0.0188446	0.999999	0.0285947	0.833459	0.191285	1	-0.0793452	-0.20281	hyper	hyper
cg00459953	DSN1	20	34835791	0.753355	0.999916	0.018301	0.999999	0.0572872	0.913641	0.753355	1	-0.00826271	-0.0890888	hyper	hyper
cg00460268	ZMYND10	3	50358179	0.0226745	0.665315	0.427321	0.999999	0.0546241	0.910886	0.427321	1	0.136459	-0.0643937	hypo	hyper
cg00460704	PRKRA	2	179022984	0.0493946	0.761588	0.910569	0.999999	0.141013	0.999993	0.910569	1	0.108136	0.00840852	hypo	hypo
cg00460763	RPSAP58	19	23736455	0.00252161	0.468215	0.618133	0.999999	0.00894232	0.717856	0.618133	1	0.337166	0.073492	hypo	hypo
cg00461311	SVOP	12	107944682	0.00298421	0.47744	0.804296	0.999999	0.0113023	0.740279	0.804296	1	0.211555	-0.0233356	hypo	hyper
cg00461578	ZNF827	4	147038783	0.0131943	0.607353	0.284524	0.999999	0.0269861	0.827444	0.284524	1	0.147469	0.0860423	hypo	hypo
cg00461735	C1orf31	1	232575636	0.0161278	0.626384	0.125598	0.999999	0.0189541	0.787218	0.125598	1	-0.171052	0.148472	hyper	hypo
cg00461841	ATF7IP2	16	10430986	0.0240668	0.671371	0.873611	0.999999	0.0754159	0.944871	0.873611	1	0.196501	-0.0187165	hypo	hyper
cg00462411	CDH23	10	73071428	0.56718	0.999916	0.00203801	0.999999	0.00713732	0.698287	0.56718	1	-0.0439995	0.348145	hyper	hypo
cg00462763	CAPN1	11	64705799	0.0321234	0.707087	0.57264	0.999999	0.0849528	0.958442	0.57264	1	0.0940342	-0.0335972	hypo	hyper
cg00462994	NAGS	17	39437481	0.0404389	0.734416	0.197368	0.999999	0.0555545	0.910886	0.197368	1	0.0869887	0.0750087	hypo	hypo
cg00463202	ADPRHL1	13	113155711	0.0481972	0.759265	0.834557	0.999999	0.136114	0.999993	0.834557	1	0.12349	0.0177602	hypo	hypo
cg00463449	ZNF549	19	62729877	0.976589	0.999916	0.0167021	0.999999	0.0552152	0.910886	0.976589	1	-0.00195688	-0.229493	hyper	hyper
cg00463594	TOM1L2	17	17816761	0.257347	0.977531	0.0100005	0.999999	0.0200346	0.793693	0.257347	1	0.0633726	-0.206818	hypo	hyper
cg00463957	PARN	16	14490988	0.0166088	0.629437	0.325364	0.999999	0.0357005	0.860325	0.325364	1	0.149178	0.0828785	hypo	hypo
cg00464210	STAG1	3	137677007	0.0478015	0.758261	0.410919	0.999999	0.101087	0.979442	0.410919	1	0.118223	-0.0670583	hypo	hyper
cg00465476	DUOX2	15	43193778	0.358384	0.999916	0.0190831	0.999999	0.0425755	0.879844	0.358384	1	-0.136643	-0.498361	hyper	hyper
cg00465686	PDE7A	8	66863931	0.0139367	0.613265	0.546398	0.999999	0.0401155	0.872838	0.546398	1	0.301467	-0.0995316	hypo	hyper
cg00466116		1	58993932	0.0249313	0.677353	0.586305	0.999999	0.0687391	0.934398	0.586305	1	-0.155799	-0.0511727	hyper	hyper
cg00466158	ZMYND19	9	139604668	0.0437281	0.744898	0.218241	0.999999	0.0634037	0.924922	0.218241	1	-0.186989	-0.156474	hyper	hyper
cg00466873	DUS2L	16	66614595	0.731244	0.999916	0.0354895	0.999999	0.101371	0.979822	0.731244	1	0.0146629	-0.12802	hypo	hyper
cg00468091	KIF18A	11	28067687	0.0335919	0.71309	0.913462	0.999999	0.101428	0.979854	0.913462	1	0.192053	-0.0133116	hypo	hyper
cg00468410		6	20347531	0.596551	0.999916	0.0159956	0.999999	0.046899	0.893462	0.596551	1	-0.0188338	-0.123108	hyper	hyper
cg00469264		12	21718585	0.0309197	0.703795	0.11881	0.999999	0.0312174	0.843348	0.11881	1	-0.164753	-0.163516	hyper	hyper
cg00469630	MRI1	19	13742219	0.0183642	0.642523	0.7523	0.999999	0.0574394	0.914085	0.7523	1	0.115749	0.0208777	hypo	hypo
cg00469995	WDR90	16	642587	0.0495512	0.761737	0.698554	0.999999	0.132811	0.999993	0.698554	1	-0.234278	0.0629065	hyper	hypo
cg00470044	BRE	2	28309688	0.00728051	0.557551	0.56301	0.999999	0.0227366	0.809646	0.56301	1	0.147051	-0.0423583	hypo	hyper
cg00470768	INO80	15	39072439	0.241103	0.970325	0.0152151	0.999999	0.0276048	0.82984	0.241103	1	-0.0815908	-0.241264	hyper	hyper
cg00470794	CHFR	12	131974758	0.0140572	0.614158	0.907541	0.999999	0.0470876	0.893636	0.907541	1	-0.293299	-0.0186334	hyper	hyper
cg00471989	TBC1D10B	16	30287684	0.0176477	0.637873	0.409234	0.999999	0.0427677	0.881111	0.409234	1	0.138391	0.0650547	hypo	hypo
cg00472393	C6orf167	6	97837678	0.105421	0.859392	0.0209731	0.999999	0.0207539	0.79776	0.105421	1	0.11981	0.241398	hypo	hypo
cg00473462	LOC25845	5	525545	0.719978	0.999916	0.00322632	0.999999	0.0117914	0.745113	0.719978	1	-0.0184537	-0.221684	hyper	hyper
cg00474723	ME3	11	86061078	0.0157275	0.624371	0.399708	0.999999	0.0381814	0.867773	0.399708	1	0.114714	0.0540107	hypo	hypo
cg00474734	MFSD5	12	51932242	0.0168851	0.631467	0.276732	0.999999	0.0328943	0.850416	0.276732	1	0.120193	0.0741419	hypo	hypo
cg00475260	ZNF800	7	126818860	0.47659	0.999916	0.044636	0.999999	0.10318	0.982943	0.47659	1	0.0451647	-0.180896	hypo	hyper
cg00475403	SH3BP4	2	235553124	0.042014	0.739717	0.380165	0.999999	0.0868603	0.961232	0.380165	1	0.0999787	-0.0588671	hypo	hyper
cg00475815	SENP5	3	198079164	0.00387338	0.499096	0.00198598	0.999999	0.000251136	0.328889	0.00387338	1	0.118313	0.177487	hypo	hypo
cg00475973	FTSJD2	6	37556754	0.0155459	0.623054	0.154268	0.999999	0.0210094	0.799018	0.154268	1	0.125129	0.100238	hypo	hypo
cg00477978	HPX	11	6420322	0.0233871	0.668069	0.538763	0.999999	0.0628282	0.923436	0.538763	1	0.0740218	-0.0271591	hypo	hyper
cg00478333	COMTD1	10	76665928	0.000192835	0.265364	0.905375	0.999999	0.000882574	0.449034	0.905375	1	-0.284323	-0.0116211	hyper	hyper
cg00480077	CLEC4M	19	7733894	0.14249	0.905738	0.0437298	0.999999	0.0472574	0.893989	0.14249	1	0.0753059	0.145659	hypo	hypo
cg00480698	SDCBP2	20	1241560	0.00205804	0.443839	0.172741	0.999999	0.00383192	0.610092	0.172741	1	0.113223	0.0666334	hypo	hypo
cg00480717		19	10003080	0.122588	0.883594	0.0429384	0.999999	0.0420468	0.876413	0.122588	1	0.160864	-0.296319	hypo	hyper
cg00481239	SHC4	15	46957558	0.100244	0.853308	0.0383336	0.999999	0.0329068	0.850447	0.100244	1	-0.161006	-0.284855	hyper	hyper
cg00481884	ACP5	19	11550867	0.0395549	0.730728	0.727924	0.999999	0.111106	0.991826	0.727924	1	0.078189	-0.0179504	hypo	hyper
cg00483640	C6orf195	6	2568482	0.0109284	0.59193	0.432693	0.999999	0.0289663	0.835269	0.432693	1	0.139802	-0.0579463	hypo	hyper
cg00483990	C17orf61	17	7247931	0.0429373	0.742499	0.521194	0.999999	0.104045	0.984147	0.521194	1	-0.106542	-0.0459762	hyper	hyper
cg00484083		2	95240081	0.000511501	0.341338	0.593279	0.999999	0.00200565	0.544603	0.593279	1	0.212443	-0.0423881	hypo	hyper
cg00485391	STK32C	10	133945972	0.833897	0.999916	0.00468076	0.999999	0.0171893	0.777613	0.833897	1	-0.0094619	-0.18593	hyper	hyper
cg00485707	ISG20	15	86999786	0.0170971	0.633345	0.351575	0.999999	0.0382741	0.868207	0.351575	1	0.102729	0.0542842	hypo	hypo
cg00486122	IQCA1	2	237070636	0.278566	0.987028	0.0489428	0.999999	0.0815561	0.95406	0.278566	1	0.0931535	0.239202	hypo	hypo
cg00488512	UFD1L	22	17845503	0.0314899	0.704886	0.155158	0.999999	0.0382699	0.868207	0.155158	1	-0.130767	-0.118422	hyper	hyper
cg00488716		14	100411302	0.0252707	0.678344	0.703805	0.999999	0.0745013	0.943691	0.703805	1	0.112809	0.0259272	hypo	hypo
cg00488734	MMP15	16	56633666	0.021255	0.655771	0.655093	0.999999	0.0624596	0.922376	0.655093	1	0.22416	0.0587076	hypo	hypo
cg00488788	ONECUT1	15	50864901	0.0165898	0.629437	0.817628	0.999999	0.0536024	0.909423	0.817628	1	-0.238668	-0.0309208	hyper	hyper
cg00489401	FLT4	5	180008481	0.807083	0.999916	0.0144544	0.999999	0.0473406	0.894404	0.807083	1	0.0100335	-0.144681	hypo	hyper
cg00489467	GNB5	15	50242749	0.0222481	0.662729	0.926348	0.999999	0.0709114	0.938669	0.926348	1	0.130897	-0.00714362	hypo	hyper
cg00489477	CARD11	7	2919545	0.000837617	0.363369	0.251464	0.999999	0.00211207	0.547998	0.251464	1	0.305195	0.137584	hypo	hypo
cg00490004		3	74748838	0.0173669	0.636042	0.389421	0.999999	0.0410628	0.875152	0.389421	1	0.167681	0.0820167	hypo	hypo
cg00490052		2	240496735	0.02782	0.689249	0.385584	0.999999	0.0616629	0.921934	0.385584	1	0.13523	-0.0724596	hypo	hyper
cg00490256	SLC25A33	1	9521978	0.207914	0.952223	0.0346909	0.999999	0.0506354	0.902134	0.207914	1	-0.138049	-0.32747	hyper	hyper
cg00490421	CPM	12	67612795	0.0191358	0.647235	0.540299	0.999999	0.0526447	0.906058	0.540299	1	-0.209871	-0.0740763	hyper	hyper
cg00491127		9	22144101	0.00105219	0.38029	0.744908	0.999999	0.00421316	0.627385	0.744908	1	0.289774	0.0376173	hypo	hypo
cg00491522		10	135106586	0.0089085	0.576299	0.0749966	0.999999	0.00790465	0.705436	0.0749966	1	0.22654	0.209968	hypo	hypo
cg00491963	UBE2L6	11	57091932	0.000163682	0.25569	0.137623	0.999999	0.000336367	0.35563	0.137623	1	0.145046	0.0740287	hypo	hypo
cg00492341	MMEL1	1	2516810	0.0102096	0.587569	0.548225	0.999999	0.0303667	0.840545	0.548225	1	0.136378	0.0427664	hypo	hypo
cg00493617		2	6058896	0.0153277	0.621487	0.694142	0.999999	0.0477554	0.895658	0.694142	1	0.162665	0.0355018	hypo	hypo
cg00493831		1	2462196	0.558226	0.999916	0.0116812	0.999999	0.0346087	0.855562	0.558226	1	0.0241548	-0.149865	hypo	hyper
cg00494287	ATXN7L1	7	105305725	0.0146245	0.61863	0.38778	0.999999	0.0352419	0.858588	0.38778	1	0.219196	0.10464	hypo	hypo
cg00494521	C16orf75	16	11346789	0.944974	0.999916	0.0266341	0.999999	0.0831338	0.956144	0.944974	1	-0.00452327	-0.207926	hyper	hyper
cg00496036	SFMBT2	10	7261719	0.0119048	0.59928	0.373772	0.999999	0.0288205	0.834555	0.373772	1	0.176171	0.0839256	hypo	hypo
cg00496102	MIOS	7	7571763	0.0190422	0.646774	0.270608	0.999999	0.0360031	0.860526	0.270608	1	0.0910619	0.0580551	hypo	hypo
cg00496378	ATP13A1	19	19617117	0.0332965	0.712175	0.561478	0.999999	0.0866562	0.961036	0.561478	1	0.109799	0.0406677	hypo	hypo
cg00496455	TUBA4A	2	219827014	0.0362999	0.72096	0.0591736	0.999999	0.0211921	0.800694	0.0591736	1	-0.181668	-0.22668	hyper	hyper
cg00497091	TXNIP	1	144149772	0.629368	0.999916	0.00937701	0.999999	0.0298204	0.839084	0.629368	1	0.02702	-0.210145	hypo	hyper
cg00498089		6	170427812	0.0335099	0.713044	0.0634038	0.999999	0.0209479	0.798871	0.0634038	1	0.140818	0.169983	hypo	hypo
cg00498163		2	242470292	9.58301e-05	0.23368	0.479663	0.999999	0.000380656	0.371268	0.479663	1	0.32074	0.0741152	hypo	hypo
cg00498438	SBDS	7	66098111	0.191499	0.943035	0.0436476	0.999999	0.0579745	0.915151	0.191499	1	0.154938	0.337497	hypo	hypo
cg00498816	FBLN2	3	13640023	0.216304	0.956249	0.0205663	0.999999	0.0335746	0.852437	0.216304	1	0.0796642	-0.212244	hypo	hyper
cg00499201		7	152231523	0.0151857	0.620665	0.510953	0.999999	0.0419985	0.876235	0.510953	1	0.213714	-0.0779789	hypo	hyper
cg00499290	GABRB1	4	47122865	0.0323622	0.707679	0.660482	0.999999	0.0903282	0.966216	0.660482	1	0.207871	0.0578673	hypo	hypo
cg00499509	LOC728855	1	147872139	0.0121493	0.599745	0.215202	0.999999	0.0211373	0.800379	0.215202	1	0.208999	0.139765	hypo	hypo
cg00499831	CSMD2	1	34399901	0.0366271	0.721574	0.111506	0.999999	0.0342742	0.854877	0.111506	1	0.108537	0.113755	hypo	hypo
cg00499859	RAD51	15	38774660	0.0161306	0.626384	0.0877945	0.999999	0.0146072	0.761223	0.0877945	1	-0.29267	-0.284077	hyper	hyper
cg00500167	SIM1	6	100948384	0.416039	0.999916	0.0283491	0.999999	0.065085	0.928496	0.416039	1	0.0711464	0.273277	hypo	hypo
cg00500299	CLCN7	16	1441834	0.196408	0.945892	0.0162752	0.999999	0.0256601	0.821945	0.196408	1	0.057541	0.152468	hypo	hypo
cg00500540		16	54951605	0.000991981	0.377756	0.112054	0.999999	0.00153545	0.515108	0.112054	1	0.163557	-0.104555	hypo	hyper
cg00500729	POFUT2	21	45532606	0.0399326	0.732595	0.941896	0.999999	0.118058	0.999993	0.941896	1	0.101722	-0.00489932	hypo	hyper
cg00501006	SNORD115-29	15	23032068	0.049517	0.761737	0.640875	0.999999	0.128662	0.999993	0.640875	1	0.110779	-0.035837	hypo	hyper
cg00501242	HDAC4	2	239669548	0.00751392	0.561283	0.454025	0.999999	0.0211559	0.800564	0.454025	1	0.11617	0.0435607	hypo	hypo
cg00501787	RBM42	19	40820333	0.042551	0.741176	0.379397	0.999999	0.0876932	0.96259	0.379397	1	0.110577	-0.0653914	hypo	hyper
cg00501869	PTPRN2	7	157383493	0.0234435	0.668175	0.646384	0.999999	0.0678586	0.933709	0.646384	1	0.235143	-0.0643605	hypo	hyper
cg00502442	ZDHHC14	6	157721881	0.0375895	0.724704	0.712752	0.999999	0.105656	0.985082	0.712752	1	-0.24546	0.059011	hyper	hypo
cg00502555	GPX4	19	1054806	0.0128441	0.605309	0.255026	0.999999	0.0246684	0.818029	0.255026	1	0.160814	0.0994659	hypo	hypo
cg00502618	TPST2	22	25282697	0.00246818	0.465122	0.419658	0.999999	0.00742545	0.69971	0.419658	1	0.190986	0.0673891	hypo	hypo
cg00503646	TMEM168	7	112215451	0.0283774	0.690778	0.530083	0.999999	0.0735605	0.943103	0.530083	1	0.204442	0.0794063	hypo	hypo
cg00503998	CPSF1	8	145596622	0.0134301	0.60834	0.905177	0.999999	0.045219	0.887989	0.905177	1	0.109935	-0.00711285	hypo	hyper
cg00504034	COMMD6	13	75010233	0.359085	0.999916	0.00400792	0.999999	0.0106595	0.729982	0.359085	1	-0.0625498	-0.28512	hyper	hyper
cg00504919	C16orf55	16	88251946	0.27697	0.986217	0.0397467	0.999999	0.0683247	0.934203	0.27697	1	-0.104402	-0.279601	hyper	hyper
cg00506297		1	207986017	0.00102905	0.378183	0.307344	0.999999	0.00284286	0.577523	0.307344	1	0.228496	0.0933657	hypo	hypo
cg00506402		20	56188106	0.00653389	0.545574	0.563972	0.999999	0.0206362	0.797295	0.563972	1	-0.222873	0.0631204	hyper	hypo
cg00506629	PLOD2	3	147360867	0.409321	0.999916	0.0189825	0.999999	0.0457548	0.889526	0.409321	1	0.0762426	-0.310102	hypo	hyper
cg00507354	G3BP2	4	76817841	0.716322	0.999916	0.0366518	0.999999	0.103555	0.983468	0.716322	1	0.0353793	-0.290032	hypo	hyper
cg00507738	TUBA1C	12	47944945	0.00863791	0.573015	0.362549	0.999999	0.0213326	0.801242	0.362549	1	-0.29775	-0.138628	hyper	hyper
cg00507945		5	180547167	0.00728663	0.557551	0.101534	0.999999	0.00823454	0.710226	0.101534	1	-0.199218	-0.164698	hyper	hyper
cg00508855	C5orf45	5	179219690	0.00205749	0.443839	0.623035	0.999999	0.00743403	0.69971	0.623035	1	0.196076	0.0412153	hypo	hypo
cg00508982	SESN1	6	109452364	0.0235397	0.668492	0.495345	0.999999	0.0607667	0.918843	0.495345	1	0.210031	-0.0856226	hypo	hyper
cg00509281	CDC2	10	62224098	0.0170962	0.633345	0.660501	0.999999	0.0517149	0.903938	0.660501	1	0.338921	0.0841152	hypo	hypo
cg00510331	VGLL4	3	11584366	0.532664	0.999916	0.0489582	0.999999	0.117735	0.999993	0.532664	1	0.0393013	-0.176037	hypo	hyper
cg00510539		2	27812115	0.0759263	0.818848	0.033461	0.999999	0.0239721	0.814948	0.0759263	1	-0.181293	-0.304586	hyper	hyper
cg00510552	NMRAL1	16	4451988	0.00140902	0.405687	0.429313	0.999999	0.00448681	0.634381	0.429313	1	0.212354	0.0691421	hypo	hypo
cg00510787	C6orf211	6	151814639	0.00430063	0.508104	0.188716	0.999999	0.00781103	0.70454	0.188716	1	-0.195789	-0.120758	hyper	hyper
cg00511674		16	76637569	0.00191563	0.435899	0.948449	0.999999	0.00767183	0.702345	0.948449	1	0.179881	0.00492881	hypo	hypo
cg00512404	ARHGDIB	12	15005999	0.0313857	0.70479	0.101833	0.999999	0.0282694	0.832432	0.101833	1	-0.248673	-0.259992	hyper	hyper
cg00513060	ZNF530	19	62803292	0.347615	0.999916	0.0211326	0.999999	0.0457158	0.889373	0.347615	1	0.053335	0.186875	hypo	hypo
cg00513611	KDM4B	19	5012205	0.0593549	0.786602	0.0443361	0.999999	0.0250901	0.819282	0.0593549	1	0.077321	-0.115036	hypo	hyper
cg00514241	MN1	22	26523910	0.015425	0.622059	0.702267	0.999999	0.0482929	0.896698	0.702267	1	0.160744	-0.0341361	hypo	hyper
cg00515437		15	81219260	0.00592598	0.535398	0.198258	0.999999	0.0106987	0.730561	0.198258	1	0.20373	0.127998	hypo	hypo
cg00516271		15	29402384	0.0467012	0.753985	0.711451	0.999999	0.127078	0.999993	0.711451	1	0.115856	-0.0293184	hypo	hyper
cg00516870	USP36	17	74349604	0.0290479	0.694022	0.224817	0.999999	0.0459199	0.890646	0.224817	1	0.161547	0.122598	hypo	hypo
cg00517001	FIGNL1	7	50485664	0.971177	0.999916	0.0082656	0.999999	0.0293844	0.836163	0.971177	1	0.00238387	-0.252418	hypo	hyper
cg00519002	MT1E	16	55216839	0.0405649	0.7346	0.847533	0.999999	0.117868	0.999993	0.847533	1	0.115461	0.0147209	hypo	hypo
cg00521464		17	70383903	0.0103968	0.588521	0.662497	0.999999	0.0333182	0.852041	0.662497	1	0.116169	-0.0265261	hypo	hyper
cg00521551	EHD1	11	64402889	0.0325954	0.708928	0.224935	0.999999	0.0506189	0.902134	0.224935	1	-0.12051	-0.0934998	hyper	hyper
cg00522034	CBLB	3	107070411	0.18798	0.94099	0.0279235	0.999999	0.0394567	0.871247	0.18798	1	-0.12864	-0.304226	hyper	hyper
cg00522333	ACSS1	20	24984597	0.00980867	0.585111	0.300221	0.999999	0.021576	0.803266	0.300221	1	0.176948	-0.0955769	hypo	hyper
cg00522636	DCP2	5	112340542	0.115375	0.873036	0.013615	0.999999	0.0153661	0.766893	0.115375	1	-0.0575488	-0.128114	hyper	hyper
cg00524023		6	40994583	0.818087	0.999916	0.0350821	0.999999	0.103273	0.982943	0.818087	1	0.0148834	0.194575	hypo	hypo
cg00524271	PLCL1	2	198376430	0.34819	0.999916	0.028813	0.999999	0.0599885	0.916662	0.34819	1	0.0673791	-0.223407	hypo	hyper
cg00524781	IGF2R	6	160443913	0.323441	0.999847	0.02502	0.999999	0.0509268	0.902463	0.323441	1	0.0364679	-0.117874	hypo	hyper
cg00525597	AGRN	1	963458	0.352259	0.999916	0.00529401	0.999999	0.0136227	0.756879	0.352259	1	0.0420447	-0.18254	hypo	hyper
cg00525834	STAM2	2	152740939	0.0129771	0.6064	0.763388	0.999999	0.0423642	0.878745	0.763388	1	0.151429	0.0246391	hypo	hypo
cg00526576	ZNF747	16	30453273	0.151394	0.913172	0.019269	0.999999	0.0249018	0.818818	0.151394	1	-0.0325733	-0.0754016	hyper	hyper
cg00527514	NTM	11	131507726	0.0411791	0.736669	0.539127	0.999999	0.102023	0.981045	0.539127	1	0.150548	0.0616262	hypo	hypo
cg00527552	MYOM2	8	1991217	6.58374e-05	0.217146	0.704046	0.999999	0.000302481	0.344721	0.704046	1	0.22196	0.0267718	hypo	hypo
cg00527825	LOXL1	15	72005471	0.00737912	0.559316	0.904256	0.999999	0.026355	0.823332	0.904256	1	0.199318	0.0119402	hypo	hypo
cg00528052	KDM5B	1	201043918	0.0244717	0.675152	0.16601	0.999999	0.0326514	0.849387	0.16601	1	0.12176	-0.102401	hypo	hyper
cg00529181	ESYT1	12	54808159	0.0265538	0.683369	0.123994	0.999999	0.0283669	0.83279	0.123994	1	-0.226272	-0.215074	hyper	hyper
cg00529480		1	174446983	0.0233329	0.668069	0.864637	0.999999	0.0732736	0.942707	0.864637	1	0.174452	-0.0177087	hypo	hyper
cg00529567	HEG1	3	126255425	0.232163	0.965393	0.0227754	0.999999	0.0381326	0.867686	0.232163	1	0.0806927	0.218657	hypo	hypo
cg00529697	C5orf37	5	75048887	0.0439004	0.745794	0.738682	0.999999	0.12199	0.999993	0.738682	1	0.0946344	-0.0213022	hypo	hyper
cg00530929	DNAJC28	21	33785874	0.000992584	0.377756	0.261449	0.999999	0.00253706	0.566107	0.261449	1	-0.396758	0.177947	hyper	hypo
cg00531750	LRIG1	3	66634492	0.596358	0.999916	0.0257328	0.999999	0.07116	0.938915	0.596358	1	-0.0396786	-0.238824	hyper	hyper
cg00531924	GTF3C6	6	111386583	0.0267667	0.684564	0.275441	0.999999	0.048746	0.897809	0.275441	1	0.0883618	0.0592335	hypo	hypo
cg00533811	CHKB-CPT1B	22	49368277	0.110126	0.865951	0.0450312	0.999999	0.0401775	0.873157	0.110126	1	-0.0978509	-0.172231	hyper	hyper
cg00534479	SLIT3	5	168129042	0.0434787	0.743909	0.712583	0.999999	0.119646	0.999993	0.712583	1	0.12393	-0.0307458	hypo	hyper
cg00534626	GRIN2A	16	9772231	0.000581646	0.347288	0.903768	0.999999	0.00250806	0.565995	0.903768	1	0.23301	-0.0106291	hypo	hyper
cg00534919	C1orf26	1	183406294	0.0818135	0.827068	0.0124742	0.999999	0.0111852	0.73802	0.0818135	1	-0.1181	-0.240326	hyper	hyper
cg00535403	PTPN4	2	120286752	0.0339438	0.714438	0.683281	0.999999	0.095272	0.97359	0.683281	1	0.233312	0.0608929	hypo	hypo
cg00535683	SPRR2C	1	151380626	0.0006296	0.348031	0.588562	0.999999	0.00242177	0.564233	0.588562	1	0.186037	0.0383016	hypo	hypo
cg00537203	LOC92659	17	77479195	0.00377019	0.495681	0.655474	0.999999	0.0132378	0.753312	0.655474	1	0.185034	-0.0377961	hypo	hyper
cg00537351	TRIO	5	14392109	0.442903	0.999916	0.0410837	0.999999	0.0923522	0.969137	0.442903	1	0.0566531	0.214199	hypo	hypo
cg00538247	CAMTA1	1	7035976	0.018441	0.642994	0.47258	0.999999	0.0478486	0.895777	0.47258	1	0.128703	0.0529968	hypo	hypo
cg00539094		1	26697320	0.00863912	0.573015	0.206517	0.999999	0.0152921	0.766331	0.206517	1	0.204587	0.132736	hypo	hypo
cg00539716	FOXN2	2	48395425	0.0326008	0.708963	0.567585	0.999999	0.0855033	0.958909	0.567585	1	-0.115807	-0.0420466	hyper	hyper
cg00541002	SHOC2	10	112686806	0.443794	0.999916	0.00615078	0.999999	0.0175456	0.780248	0.443794	1	0.0289403	-0.149944	hypo	hyper
cg00541350	CCDC130	19	13730979	0.0117453	0.598139	0.260656	0.999999	0.0232447	0.810758	0.260656	1	0.135948	-0.081963	hypo	hyper
cg00542402	RNF141	11	10519427	0.0478793	0.758267	0.0601942	0.999999	0.0269506	0.82714	0.0601942	1	0.1021	-0.134616	hypo	hyper
cg00542880	C9orf3	9	96804864	0.0424066	0.741007	0.441911	0.999999	0.095041	0.973309	0.441911	1	0.0949168	-0.0490169	hypo	hyper
cg00543499	EPS15	1	51756630	0.0725495	0.813922	0.0143838	0.999999	0.0115566	0.742541	0.0725495	1	-0.164139	-0.316284	hyper	hyper
cg00544070		15	73301978	0.117775	0.876514	0.0245348	0.999999	0.0256046	0.821945	0.117775	1	-0.1033	-0.209739	hyper	hyper
cg00544734	TUBA1A	12	47868504	0.389246	0.999916	0.0351012	0.999999	0.0753331	0.944623	0.389246	1	-0.0523117	-0.181954	hyper	hyper
cg00545469	VIPR2	7	158578342	0.0490728	0.760709	0.350276	0.999999	0.0940268	0.971519	0.350276	1	0.163166	0.105876	hypo	hypo
cg00545681	F3	1	94780181	0.00521206	0.524299	0.641283	0.999999	0.0176135	0.780289	0.641283	1	0.115986	0.0257452	hypo	hypo
cg00545796	IFT140	16	1513582	0.0498622	0.762187	0.219725	0.999999	0.0709743	0.938781	0.219725	1	0.32142	0.276033	hypo	hypo
cg00545886	BLCAP	20	35579483	0.000463463	0.335355	0.00238083	0.999999	5.46406e-05	0.251974	0.00238083	1	0.274419	0.325328	hypo	hypo
cg00547444	PDPK1	16	2527591	0.0459779	0.75245	0.287712	0.999999	0.0790208	0.950477	0.287712	1	-0.15884	-0.115787	hyper	hyper
cg00547445	GPR120	10	95316281	0.00735759	0.559047	0.902298	0.999999	0.0262947	0.823332	0.902298	1	0.133803	-0.00817711	hypo	hyper
cg00548143	ITPKB	1	224957797	0.00488093	0.520369	0.0671722	0.999999	0.00441501	0.633322	0.0671722	1	0.111694	-0.0983727	hypo	hyper
cg00549064		16	68533729	0.028732	0.692245	0.00265177	0.999999	0.00141875	0.499594	0.028732	1	-0.137116	-0.268741	hyper	hyper
cg00549988	ZNRF1	16	73591387	0.338318	0.999916	0.0247505	0.999999	0.0515809	0.903762	0.338318	1	-0.057061	-0.190639	hyper	hyper
cg00550082		2	114451691	0.0246112	0.675773	0.428298	0.999999	0.0585094	0.915822	0.428298	1	0.151327	0.072314	hypo	hypo
cg00550128		6	57249694	0.0382443	0.726676	0.554485	0.999999	0.0972658	0.976125	0.554485	1	0.160301	-0.0621672	hypo	hyper
cg00551088		2	127874517	0.00807547	0.565236	0.268545	0.999999	0.0169318	0.775693	0.268545	1	0.169274	0.0950911	hypo	hypo
cg00551847	METTL5	2	170389832	0.968	0.999916	0.0388553	0.999999	0.115488	0.997671	0.968	1	-0.00272	-0.199697	hyper	hyper
cg00552145	TMEM126B	11	85025105	0.0166242	0.629437	0.0122447	0.999999	0.00331107	0.594319	0.0166242	1	0.186918	0.272831	hypo	hypo
cg00552387	CSRNP2	12	49763813	0.217245	0.956896	0.0255861	0.999999	0.0403324	0.873157	0.217245	1	-0.0688849	-0.176891	hyper	hyper
cg00552973		1	204303677	0.862165	0.999916	0.0213131	0.999999	0.0675853	0.933341	0.862165	1	-0.0158656	-0.301753	hyper	hyper
cg00553120	DNAJB6	7	156822430	0.105094	0.859248	0.0108275	0.999999	0.0118444	0.745113	0.105094	1	-0.149229	-0.333849	hyper	hyper
cg00553195	TSNARE1	8	143427225	0.133027	0.895133	0.0181977	0.999999	0.0217009	0.803711	0.133027	1	0.109991	0.245219	hypo	hypo
cg00553355	CUL7	6	43127972	0.00981405	0.585111	0.775147	0.999999	0.0331111	0.851101	0.775147	1	0.204288	0.0302553	hypo	hypo
cg00554539	SNORD114-22	14	100518338	0.0395976	0.730969	0.0765473	0.999999	0.0276331	0.82984	0.0765473	1	0.1426	0.169631	hypo	hypo
cg00554858		5	96017647	0.813931	0.999916	0.00736278	0.999999	0.0258678	0.821945	0.813931	1	-0.0146485	0.241846	hyper	hypo
cg00554973	BCL2L11	2	111642088	0.0453503	0.749874	0.570531	0.999999	0.113598	0.994786	0.570531	1	0.182063	0.0702712	hypo	hypo
cg00555538	SSH2	17	25112195	0.0216835	0.658219	0.80502	0.999999	0.0677409	0.933414	0.80502	1	-0.140012	0.0203189	hyper	hypo
cg00556029	MARCKSL1	1	32574620	0.0144813	0.617301	0.020742	0.999999	0.00450168	0.634381	0.020742	1	-0.283764	-0.371978	hyper	hyper
cg00556052	WHSC1L1	8	38359496	0.11191	0.868464	0.00265765	0.999999	0.00364899	0.605577	0.11191	1	-0.0860056	-0.234928	hyper	hyper
cg00557116	C5orf15	5	133332373	0.0400586	0.732797	0.0991302	0.999999	0.0338247	0.853182	0.0991302	1	-0.111669	-0.123688	hyper	hyper
cg00557293	SP2	17	43328778	0.0201	0.650723	0.893458	0.999999	0.0645799	0.927435	0.893458	1	-0.195977	0.015225	hyper	hypo
cg00557536	ERC2	3	56206058	0.0227357	0.665324	0.524595	0.999999	0.0605641	0.918484	0.524595	1	0.141486	-0.0534741	hypo	hyper
cg00561191	GNMT	6	43035267	0.0360112	0.719752	0.797371	0.999999	0.105105	0.98468	0.797371	1	0.114567	-0.0190321	hypo	hyper
cg00561674	FAT3	11	92254863	0.0377513	0.725194	0.355345	0.999999	0.0760774	0.946427	0.355345	1	0.117809	0.0714611	hypo	hypo
cg00561739	NDUFS6	5	1860733	0.0239815	0.670931	0.438376	0.999999	0.0581079	0.915221	0.438376	1	0.123384	-0.057404	hypo	hyper
cg00561803	EXD3	9	139385396	0.0131304	0.606675	0.570845	0.999999	0.0386611	0.869321	0.570845	1	0.152667	0.0469181	hypo	hypo
cg00561903		16	85196360	0.504918	0.999916	0.0429039	0.999999	0.102673	0.982283	0.504918	1	0.0493314	-0.212827	hypo	hyper
cg00562262	SPATS2	12	48049555	0.0163075	0.627514	0.303584	0.999999	0.0337384	0.85304	0.303584	1	0.266881	0.154716	hypo	hypo
cg00562265		19	59591590	0.61669	0.999916	0.00218706	0.999999	0.00785819	0.705341	0.61669	1	0.0536442	-0.481757	hypo	hyper
cg00562403	TPCN1	12	112143504	0.020266	0.651431	0.0983048	0.999999	0.0191811	0.789462	0.0983048	1	-0.201815	-0.196855	hyper	hyper
cg00562750	RASA3	13	113897158	0.211956	0.954367	0.0157286	0.999999	0.0261778	0.822896	0.211956	1	0.1421	0.392104	hypo	hypo
cg00563699	INPP5B	1	38170024	0.296518	0.992888	0.0403136	0.999999	0.0724419	0.941255	0.296518	1	0.136606	-0.380059	hypo	hyper
cg00564190	LMO3	12	16650776	0.0237794	0.669876	0.480897	0.999999	0.060432	0.917953	0.480897	1	0.0823524	-0.0347757	hypo	hyper
cg00564916	EIF2AK1	7	6066287	0.0410108	0.736181	0.682811	0.999999	0.112213	0.992596	0.682811	1	0.139341	-0.0378734	hypo	hyper
cg00565553		16	58951536	0.0277041	0.688599	0.320551	0.999999	0.055276	0.910886	0.320551	1	0.0948854	-0.0582387	hypo	hyper
cg00565786		8	999872	0.0161881	0.62696	0.68585	0.999999	0.0499251	0.899787	0.68585	1	0.116153	0.0263078	hypo	hypo
cg00566408	BICD2	9	94516586	0.0164181	0.628436	0.963349	0.999999	0.0543599	0.910846	0.963349	1	0.11238	-0.0028955	hypo	hyper
cg00566492	JOSD1	22	37426625	0.0218882	0.660215	0.178062	0.999999	0.0311523	0.84301	0.178062	1	0.153153	-0.122689	hypo	hyper
cg00566713	HN1L	16	1689775	0.832514	0.999916	0.00566926	0.999999	0.0204686	0.795902	0.832514	1	0.0154954	0.294726	hypo	hypo
cg00567872	CUX1	7	101576405	0.0430144	0.742788	0.645989	0.999999	0.114327	0.995754	0.645989	1	0.1428	0.0440901	hypo	hypo
cg00568027	NUP133	1	227710647	0.00823801	0.567941	0.586869	0.999999	0.0258425	0.821945	0.586869	1	-0.137451	0.0378231	hyper	hypo
cg00570580		2	111163726	0.0371068	0.722538	0.19641	0.999999	0.0515568	0.903762	0.19641	1	0.16522	0.140237	hypo	hypo
cg00570642	DOC2A	16	29930077	0.769679	0.999916	0.0104531	0.999999	0.0350294	0.857611	0.769679	1	0.0275336	-0.347767	hypo	hyper
cg00570849	FAM38A	16	87335372	0.663059	0.999916	0.0160317	0.999999	0.0489226	0.89843	0.663059	1	0.0155992	0.123907	hypo	hypo
cg00570896		1	51216037	0.0404771	0.734416	0.613907	0.999999	0.106394	0.985874	0.613907	1	0.0792296	0.0265269	hypo	hypo
cg00571067		17	51226787	0.0125991	0.603378	0.858736	0.999999	0.0423887	0.87882	0.858736	1	0.241339	-0.0231042	hypo	hyper
cg00572212		3	195784552	0.0312846	0.704571	0.689806	0.999999	0.0890846	0.964498	0.689806	1	0.14078	0.0353677	hypo	hypo
cg00572810	SPINK8	3	48344814	0.0324099	0.707973	0.933407	0.999999	0.0985082	0.976926	0.933407	1	0.185339	0.00980733	hypo	hypo
cg00575156		17	30933345	0.0436768	0.744898	0.902458	0.999999	0.126914	0.999993	0.902458	1	0.151328	-0.0124935	hypo	hyper
cg00575311	ANKRD34B	5	79891524	0.031219	0.704328	0.82081	0.999999	0.0935219	0.97095	0.82081	1	0.213201	-0.0303654	hypo	hyper
cg00575342	GBP7	1	89412225	0.00880535	0.575533	0.360161	0.999999	0.0217194	0.803711	0.360161	1	0.2627	-0.123256	hypo	hyper
cg00576301	SPG20	13	35818965	0.0153635	0.621711	0.0435243	0.999999	0.00834994	0.711372	0.0435243	1	-0.235359	-0.269834	hyper	hyper
cg00576773	MIR9-3	15	87710908	0.0223911	0.663822	0.149899	0.999999	0.0280811	0.831422	0.149899	1	0.226908	0.195416	hypo	hypo
cg00576853	KIAA0664	17	2551010	0.00790579	0.564119	0.975556	0.999999	0.0282239	0.832317	0.975556	1	-0.122745	-0.00189062	hyper	hyper
cg00577167	ALDOB	9	103237496	0.00130471	0.400212	0.835534	0.999999	0.00528127	0.654279	0.835534	1	0.204513	0.0172982	hypo	hypo
cg00577182	BARX2	11	128750768	0.0348631	0.717088	0.116155	0.999999	0.0339045	0.853641	0.116155	1	0.0909693	0.0931488	hypo	hypo
cg00577202	SH2D2A	1	155050776	0.388432	0.999916	0.0101445	0.999999	0.0255382	0.821945	0.388432	1	-0.0317867	-0.136379	hyper	hyper
cg00577935	APC	5	112101247	0.0345086	0.715938	0.952186	0.999999	0.104194	0.984303	0.952186	1	0.138564	-0.00532771	hypo	hyper
cg00578363	DMRTB1	1	53697641	0.00838366	0.569329	0.469654	0.999999	0.0238077	0.814611	0.469654	1	0.199024	-0.073148	hypo	hyper
cg00579484	C14orf93	14	22545833	0.00834038	0.569276	0.662513	0.999999	0.0273319	0.828996	0.662513	1	-0.173449	0.0383791	hyper	hypo
cg00579805	HMCN1	1	184089452	0.0181317	0.64129	0.761733	0.999999	0.0570714	0.913641	0.761733	1	0.181169	-0.0313254	hypo	hyper
cg00579807	OPN5	6	47896152	0.259745	0.978544	0.00533439	0.999999	0.0114885	0.742083	0.259745	1	0.0840957	0.300366	hypo	hypo
cg00580022	CECR4	22	16019482	0.0364963	0.72126	0.0779579	0.999999	0.0264155	0.823572	0.0779579	1	0.0582495	-0.0677927	hypo	hyper
cg00580715		10	133358580	0.3558	0.999916	0.0429476	0.999999	0.0851869	0.958872	0.3558	1	0.0501068	-0.155695	hypo	hyper
cg00580860	RPUSD2	15	38649255	0.551726	0.999916	0.0409074	0.999999	0.102529	0.982064	0.551726	1	-0.035218	-0.172052	hyper	hyper
cg00581482	ATP8B2	1	152564968	0.252036	0.975287	0.0246856	0.999999	0.0430363	0.881603	0.252036	1	0.0647169	0.180419	hypo	hypo
cg00582531	PHF15	5	133895763	0.0493076	0.76123	0.973705	0.999999	0.141595	0.999993	0.973705	1	0.123413	-0.00281486	hypo	hyper
cg00582902		1	118052940	0.0438571	0.745534	0.543182	0.999999	0.108001	0.988281	0.543182	1	0.140858	0.0578622	hypo	hypo
cg00583304		6	134420392	0.00542494	0.528284	0.0834015	0.999999	0.00557319	0.661391	0.0834015	1	0.239886	0.202088	hypo	hypo
cg00583492	RCE1	11	66367284	0.0225216	0.66409	0.907657	0.999999	0.071523	0.939677	0.907657	1	-0.143989	0.00988197	hyper	hypo
cg00584026	TMEM175	4	932342	0.0209184	0.654674	0.718653	0.999999	0.0636592	0.925925	0.718653	1	0.17371	-0.0365749	hypo	hyper
cg00584238	LOC153328	5	135198941	0.128439	0.889933	0.0394942	0.999999	0.0406152	0.87461	0.128439	1	0.0899312	-0.171338	hypo	hyper
cg00584815	C1orf223	1	46909511	0.030463	0.701367	0.667186	0.999999	0.0860435	0.959512	0.667186	1	0.171265	0.0461245	hypo	hypo
cg00584995	SELI	2	26422359	0.684939	0.999916	0.00481931	0.999999	0.0168058	0.773927	0.684939	1	0.0228905	-0.231485	hypo	hyper
cg00585213	AGAP1	2	236424993	0.0320497	0.706614	0.166838	0.999999	0.0408341	0.875152	0.166838	1	0.132072	0.116641	hypo	hypo
cg00585253	CCDC75	2	37165294	0.0459944	0.752552	0.872234	0.999999	0.131897	0.999993	0.872234	1	0.117089	0.0128304	hypo	hypo
cg00585698	CDK2AP1	12	122316817	0.0128761	0.605754	0.793924	0.999999	0.042542	0.8797	0.793924	1	0.167854	-0.0236679	hypo	hyper
cg00585733	AUTS2	7	68702820	0.782095	0.999916	0.00154733	0.999999	0.00611636	0.675881	0.782095	1	0.00749109	-0.126407	hypo	hyper
cg00585776	ZNF629	16	30698393	0.0203399	0.651852	0.722212	0.999999	0.0621027	0.922375	0.722212	1	0.142233	0.0294085	hypo	hypo
cg00586365	FSTL4	5	132976150	0.00589671	0.535398	0.114379	0.999999	0.00749693	0.700635	0.114379	1	0.28899	-0.22375	hypo	hyper
cg00586909	CDKAL1	6	20642650	0.710788	0.999916	0.0113701	0.999999	0.0368706	0.864079	0.710788	1	-0.0278274	-0.274036	hyper	hyper
cg00587009		6	106535822	0.0232242	0.667654	0.0510467	0.999999	0.0133125	0.753851	0.0510467	1	-0.259504	0.307886	hyper	hypo
cg00587304		3	173950851	0.622562	0.999916	0.0185773	0.999999	0.054555	0.910886	0.622562	1	0.0255918	-0.175558	hypo	hyper
cg00587465	APOC1P1	19	50121750	0.0469733	0.754754	0.134212	0.999999	0.0479953	0.895955	0.134212	1	0.142078	0.147541	hypo	hypo
cg00588393		6	46434891	0.000254546	0.281841	0.040288	0.999999	0.000235636	0.324109	0.040288	1	0.23854	0.176206	hypo	hypo
cg00588689		4	117593856	0.00309584	0.480449	0.741283	0.999999	0.0114657	0.741492	0.741283	1	0.186793	-0.0275763	hypo	hyper
cg00589493	MIR192	11	64415516	0.0199973	0.649745	0.663152	0.999999	0.0595806	0.916662	0.663152	1	0.116384	-0.029408	hypo	hyper
cg00589864	PPP3R1	2	68331832	0.0433897	0.743811	0.046457	0.999999	0.0202478	0.794734	0.046457	1	-0.224636	-0.307836	hyper	hyper
cg00589895	NCEH1	3	173911750	0.184657	0.938723	0.000125047	0.999999	0.000309188	0.345429	0.184657	1	-0.0707525	-0.307274	hyper	hyper
cg00589914	HMGB1	13	29938087	0.248371	0.973602	0.00833936	0.999999	0.0167148	0.773489	0.248371	1	0.0637909	-0.209555	hypo	hyper
cg00589929		2	15883454	0.00367222	0.49405	0.656922	0.999999	0.0129321	0.751719	0.656922	1	0.244389	-0.0495407	hypo	hyper
cg00590022		3	157220134	0.0407372	0.735196	0.481523	0.999999	0.0957252	0.974173	0.481523	1	0.124371	0.0582546	hypo	hypo
cg00590960	BRUNOL4	18	33400724	0.0280101	0.690384	0.0654135	0.999999	0.0186915	0.785239	0.0654135	1	0.0719841	-0.0832706	hypo	hyper
cg00591597		12	123710898	0.0462914	0.753001	0.403453	0.999999	0.0970956	0.976017	0.403453	1	0.106846	0.061146	hypo	hypo
cg00591791	ZDHHC3	3	44972160	0.00133469	0.403117	0.721241	0.999999	0.00521373	0.652739	0.721241	1	0.169703	0.0247371	hypo	hypo
cg00592058	UNC5CL	6	41104053	0.0257726	0.679927	0.926696	0.999999	0.0806727	0.952472	0.926696	1	-0.173236	0.0096622	hyper	hypo
cg00594228	MIR453	14	100592184	0.210829	0.953858	0.00189172	0.999999	0.00400603	0.617091	0.210829	1	0.0807269	0.292337	hypo	hypo
cg00594952	RIMS3	1	40903228	0.00903118	0.577834	0.695459	0.999999	0.0297775	0.838874	0.695459	1	0.141066	0.0283045	hypo	hypo
cg00595356	TIAM1	21	31853250	0.840603	0.999916	0.0292044	0.999999	0.088615	0.963901	0.840603	1	0.024152	0.374365	hypo	hypo
cg00595407	BMPR2	2	203070206	0.0283074	0.690778	0.119789	0.999999	0.0291892	0.835672	0.119789	1	0.102533	0.0997831	hypo	hypo
cg00596521	CIR1	2	174968806	0.0260053	0.680798	0.719898	0.999999	0.0770628	0.947281	0.719898	1	0.132634	-0.0289013	hypo	hyper
cg00597128	PLAG1	8	57243072	0.01013	0.586735	0.417384	0.999999	0.0265884	0.824312	0.417384	1	0.246251	-0.104359	hypo	hyper
cg00597492	LPCAT1	5	1516562	0.0136668	0.610682	0.107615	0.999999	0.0146823	0.761306	0.107615	1	0.367126	0.326517	hypo	hypo
cg00597713	PEX6	6	43055081	0.656182	0.999916	0.0061382	0.999999	0.0206006	0.79703	0.656182	1	-0.0243931	-0.217946	hyper	hyper
cg00597801	LOC641518	4	109312367	0.0471707	0.755829	0.0052016	0.999999	0.00358956	0.604738	0.0471707	1	-0.117107	-0.234609	hyper	hyper
cg00598730	C16orf74	16	84341804	0.674804	0.999916	0.0486682	0.999999	0.129247	0.999993	0.674804	1	0.0356507	-0.238083	hypo	hyper
cg00599393	C8orf58	8	22513424	0.280921	0.987855	0.0311002	0.999999	0.0560581	0.911745	0.280921	1	-0.0533909	-0.151523	hyper	hyper
cg00600029	SLC12A7	5	1141442	0.00118866	0.390156	0.257349	0.999999	0.00294636	0.583605	0.257349	1	0.214418	0.0987343	hypo	hypo
cg00601124		15	99514759	0.0177448	0.638306	0.360108	0.999999	0.0402392	0.873157	0.360108	1	0.179009	-0.0934861	hypo	hyper
cg00602502	ATP10A	15	23640173	0.0077725	0.563618	0.756671	0.999999	0.0266611	0.824972	0.756671	1	0.256439	0.0398722	hypo	hypo
cg00602891	C17orf62	17	78002153	0.314043	0.997676	0.0103071	0.999999	0.0231315	0.810236	0.314043	1	0.0538021	-0.196985	hypo	hyper
cg00603225		13	64622232	0.0120233	0.599745	0.471349	0.999999	0.0328851	0.850416	0.471349	1	0.168519	-0.0650089	hypo	hyper
cg00605358	DUSP6	12	88271870	0.297488	0.993075	0.0191347	0.999999	0.0384719	0.869194	0.297488	1	0.0426178	-0.136773	hypo	hyper
cg00605408	TP53I3	2	24161019	0.723488	0.999916	0.0215804	0.999999	0.0655596	0.929115	0.723488	1	0.0189905	-0.17676	hypo	hyper
cg00605628	ANO4	12	99937274	0.0108511	0.591165	0.350486	0.999999	0.0256325	0.821945	0.350486	1	0.17755	0.0876106	hypo	hypo
cg00606396	CDH18	5	19567331	0.313178	0.997563	0.0343979	0.999999	0.0652522	0.92883	0.313178	1	0.0897228	0.267076	hypo	hypo
cg00607154	POLS	5	6807116	0.0391065	0.729488	0.472379	0.999999	0.0918387	0.968274	0.472379	1	0.0815163	-0.0386524	hypo	hyper
cg00609424	ZNF252	8	146198757	0.602055	0.999916	0.0044343	0.999999	0.0148532	0.761775	0.602055	1	-0.0222654	-0.1769	hyper	hyper
cg00610348		15	35203479	0.00446354	0.510966	0.749934	0.999999	0.0160598	0.767309	0.749934	1	0.337192	0.0501894	hypo	hypo
cg00610583	CXCL1	4	74953920	0.607171	0.999916	0.00964687	0.999999	0.0301019	0.839361	0.607171	1	-0.034451	-0.250458	hyper	hyper
cg00611301	HDDC2	6	125661681	0.00117818	0.390156	0.602158	0.999999	0.00438084	0.632813	0.602158	1	0.382986	0.0806236	hypo	hypo
cg00611751	LNP1	3	101601988	0.0232903	0.667811	0.492003	0.999999	0.0598302	0.916662	0.492003	1	-0.12596	-0.051652	hyper	hyper
cg00612107	KIAA0182	16	84203424	0.000546585	0.343704	0.0478585	0.999999	0.000516999	0.393809	0.0478585	1	-0.193509	-0.146933	hyper	hyper
cg00612202	C7orf20	7	893500	0.00558963	0.531873	0.512575	0.999999	0.0172064	0.777613	0.512575	1	0.110674	-0.0348791	hypo	hyper
cg00612828	DCTD	4	184052965	0.000765775	0.356062	0.838365	0.999999	0.00321058	0.589607	0.838365	1	0.278006	0.0219446	hypo	hypo
cg00612985		2	100623745	0.0341608	0.714749	0.370855	0.999999	0.0718988	0.940239	0.370855	1	0.165801	-0.0953817	hypo	hyper
cg00613945		6	72350510	0.551879	0.999916	0.0143946	0.999999	0.041344	0.875152	0.551879	1	0.0418458	0.247406	hypo	hypo
cg00614641	FADS2	11	61352981	0.00892242	0.576299	0.207244	0.999999	0.0157654	0.76728	0.207244	1	-0.158156	-0.10291	hyper	hyper
cg00615537	FLJ41603	5	148941204	0.0365495	0.72131	0.198051	0.999999	0.0511973	0.903241	0.198051	1	-0.165954	-0.139899	hyper	hyper
cg00616624	MDS2	1	23825739	0.0129993	0.6064	0.0456999	0.999999	0.00754878	0.700635	0.0456999	1	0.167975	0.185602	hypo	hypo
cg00616705	PSMD1	2	231675575	0.0135426	0.609409	0.112248	0.999999	0.0150058	0.762271	0.112248	1	0.264258	0.231566	hypo	hypo
cg00617975	C22orf40	22	45023127	0.0143922	0.616588	0.506627	0.999999	0.0398976	0.872811	0.506627	1	0.10181	-0.0372126	hypo	hyper
cg00618626		17	37061427	0.104118	0.857626	0.0369394	0.999999	0.0328297	0.850416	0.104118	1	0.0727566	0.131232	hypo	hypo
cg00619168	TBCD	17	78357219	0.0308228	0.703175	0.213913	0.999999	0.0469695	0.893479	0.213913	1	0.254213	-0.199891	hypo	hyper
cg00619335		2	171378380	0.00189549	0.433134	0.0280305	0.999999	0.0010488	0.470123	0.0280305	1	0.208448	0.199337	hypo	hypo
cg00619345	ACTR1B	2	97644836	0.0178008	0.638515	0.201527	0.999999	0.0281813	0.832304	0.201527	1	0.127471	0.0933821	hypo	hypo
cg00619356		2	8743100	0.392111	0.999916	0.0306141	0.999999	0.067311	0.932829	0.392111	1	-0.0453519	-0.163066	hyper	hyper
cg00620018	PROK2	3	71916972	0.291887	0.99202	0.0183532	0.999999	0.0365166	0.862864	0.291887	1	-0.0759526	-0.242607	hyper	hyper
cg00620304		6	34339312	0.0276721	0.688284	0.0115284	0.999999	0.00467842	0.637178	0.0276721	1	-0.133453	-0.214912	hyper	hyper
cg00620542	PEX12	17	30929833	0.28431	0.98915	0.0309568	0.999999	0.0562548	0.911989	0.28431	1	-0.0569828	-0.163021	hyper	hyper
cg00620628		2	237830656	0.0316664	0.705249	0.344192	0.999999	0.0645867	0.927435	0.344192	1	0.114381	-0.068554	hypo	hyper
cg00621826		8	1098919	0.0149459	0.61996	0.535399	0.999999	0.0421742	0.877195	0.535399	1	0.190402	0.0653184	hypo	hypo
cg00621838	HISPPD2A	15	41613929	0.00778529	0.563618	0.0777912	0.999999	0.00723414	0.698924	0.0777912	1	0.136352	0.122816	hypo	hypo
cg00622658	RP1L1	8	10507206	0.136913	0.899392	0.0424275	0.999999	0.0448115	0.885997	0.136913	1	-0.0730046	-0.140097	hyper	hyper
cg00623498	EXOC2	6	485351	0.00126025	0.394719	0.0930186	0.999999	0.00167177	0.525205	0.0930186	1	0.224768	0.155757	hypo	hypo
cg00624410	CPNE2	16	55685469	0.0124079	0.602487	0.310257	0.999999	0.0269119	0.82683	0.310257	1	0.127415	0.0697776	hypo	hypo
cg00626390	TPO	2	1472394	0.00347667	0.491541	0.147248	0.999999	0.00552866	0.660624	0.147248	1	0.225711	0.149972	hypo	hypo
cg00626515	PMEPA1	20	55720410	0.0200777	0.650722	0.561742	0.999999	0.0558616	0.911137	0.561742	1	0.0847238	0.0285633	hypo	hypo
cg00627998		13	111885551	0.0181829	0.641775	0.00302044	0.999999	0.00113204	0.47504	0.0181829	1	0.0899561	0.160131	hypo	hypo
cg00629144	PSMD6	3	63984670	0.0299581	0.69838	0.14689	0.999999	0.0353395	0.85876	0.14689	1	0.139206	0.127465	hypo	hypo
cg00629217	LNX1	4	54120106	0.0396854	0.731379	0.538417	0.999999	0.0988052	0.977184	0.538417	1	0.127478	0.0518668	hypo	hypo
cg00632358	SNX29	16	12564652	0.505494	0.999916	0.0198955	0.999999	0.0528266	0.90672	0.505494	1	0.0588354	0.294563	hypo	hypo
cg00632575	FBXL18	7	5506453	0.0170063	0.63257	0.569483	0.999999	0.0485594	0.897431	0.569483	1	0.109739	0.0352672	hypo	hypo
cg00632783		5	54058507	0.0380106	0.725518	0.944786	0.999999	0.113186	0.993973	0.944786	1	0.148295	-0.00671692	hypo	hyper
cg00634573	ABR	17	899819	0.00421607	0.507378	0.916154	0.999999	0.0158413	0.76728	0.916154	1	0.11066	0.0054001	hypo	hypo
cg00634653	KIAA1688	8	145810846	0.0493408	0.76139	0.175159	0.999999	0.060298	0.917578	0.175159	1	0.127558	0.120963	hypo	hypo
cg00635299	EPRS	1	218285786	0.0473728	0.756628	0.955571	0.999999	0.13674	0.999993	0.955571	1	-0.131278	0.00501554	hyper	hypo
cg00635522		13	44294744	0.603712	0.999916	0.0137568	0.999999	0.0412295	0.875152	0.603712	1	0.0259514	0.177201	hypo	hypo
cg00635695	PTPRN2	7	158042149	0.00698725	0.554091	0.0868585	0.999999	0.00712689	0.697877	0.0868585	1	0.185772	0.159919	hypo	hypo
cg00636172	RRN3	16	15095144	0.0224412	0.66409	0.345017	0.999999	0.0479464	0.89589	0.345017	1	-0.156794	-0.0879898	hyper	hyper
cg00640253		20	39377839	0.0248769	0.677282	0.770689	0.999999	0.0755011	0.945257	0.770689	1	0.163835	0.0287756	hypo	hypo
cg00640609	SNORD83B	22	38040656	0.00952646	0.581957	0.0862138	0.999999	0.00923995	0.719019	0.0862138	1	-0.138851	-0.125036	hyper	hyper
cg00640775	TFDP1	13	113342516	0.759427	0.999916	0.0387288	0.999999	0.110339	0.990388	0.759427	1	-0.0233465	-0.224578	hyper	hyper
cg00641409	FLJ22536	6	21774757	0.0251355	0.678166	0.955102	0.999999	0.0791079	0.950477	0.955102	1	0.11923	-0.00405073	hypo	hyper
cg00642209	SAMHD1	20	35013672	0.0399705	0.732595	0.97773	0.999999	0.118389	0.999993	0.97773	1	-0.219823	0.00405558	hyper	hypo
cg00642798		2	70952397	0.0411792	0.736669	0.761695	0.999999	0.116532	0.998659	0.761695	1	0.101328	-0.0204482	hypo	hyper
cg00643814		12	105097325	0.0206135	0.653696	0.316478	0.999999	0.0423685	0.878764	0.316478	1	0.128684	0.075525	hypo	hypo
cg00644452	SCRN2	17	43273772	0.0804323	0.825268	0.0287109	0.999999	0.0222508	0.8059	0.0804323	1	-0.0993266	0.174636	hyper	hypo
cg00645897	RAD54L	1	46486029	0.560774	0.999916	0.0434643	0.999999	0.108997	0.989521	0.560774	1	0.0712448	-0.351549	hypo	hyper
cg00646185		15	23785926	0.0425486	0.741176	0.498181	0.999999	0.101289	0.979522	0.498181	1	0.170797	-0.077691	hypo	hyper
cg00646546		1	2843222	0.0125458	0.602996	0.000584327	0.999999	0.000218915	0.318904	0.0125458	1	0.129239	0.256001	hypo	hypo
cg00647106		8	2229486	0.00646737	0.54408	0.800249	0.999999	0.0228836	0.810092	0.800249	1	0.153969	0.0190683	hypo	hypo
cg00647403	GGA2	16	23429433	0.0317409	0.705709	0.30058	0.999999	0.0594568	0.916662	0.30058	1	-0.185139	-0.121615	hyper	hyper
cg00648026	FAM172A	5	93473145	0.452609	0.999916	0.0455159	0.999999	0.102154	0.98123	0.452609	1	0.0352846	-0.133316	hypo	hyper
cg00648686		15	76939679	0.00518122	0.524254	0.469052	0.999999	0.0153733	0.766893	0.469052	1	0.186105	0.0642605	hypo	hypo
cg00648919	WWTR1	3	150857898	0.863461	0.999916	0.0312464	0.999999	0.0944423	0.972369	0.863461	1	-0.00785732	-0.1406	hyper	hyper
cg00649606	SLC19A2	1	167722040	0.00141132	0.405687	0.302942	0.999999	0.00376828	0.607766	0.302942	1	0.113678	0.0483715	hypo	hypo
cg00649827	PDIA3	15	41826163	0.00499097	0.520818	0.116759	0.999999	0.00652283	0.683799	0.116759	1	0.0693382	0.052204	hypo	hypo
cg00650006	SMCR8	17	18159699	0.0201261	0.650723	0.0762634	0.999999	0.0158537	0.76728	0.0762634	1	-0.161898	-0.16955	hyper	hyper
cg00650952	FAM128A	2	131966870	0.518998	0.999916	0.0264306	0.999999	0.0684955	0.934398	0.518998	1	-0.0381453	-0.187489	hyper	hyper
cg00652942	FGF18	5	170779918	0.675296	0.999916	0.00890175	0.999999	0.0291099	0.835483	0.675296	1	-0.0125573	-0.113392	hyper	hyper
cg00653455	ACTR8	3	53889115	0.033918	0.714438	0.0217809	0.999999	0.00915855	0.719019	0.033918	1	0.192229	0.290525	hypo	hypo
cg00654461	PPP1CC	12	109664471	0.0223736	0.663734	0.585621	0.999999	0.0625152	0.922376	0.585621	1	-0.136927	-0.0441895	hyper	hyper
cg00655094		16	87632257	0.00400289	0.503714	0.743402	0.999999	0.0145269	0.761223	0.743402	1	0.202958	-0.0306197	hypo	hyper
cg00655143		16	3925959	0.00467486	0.514815	0.332624	0.999999	0.0118112	0.745113	0.332624	1	0.195771	-0.0895127	hypo	hyper
cg00655147	SLC16A12	10	91282382	0.0471587	0.755829	0.216289	0.999999	0.0674034	0.932968	0.216289	1	0.15015	-0.128308	hypo	hyper
cg00655656		15	62988744	0.124176	0.88502	0.0322771	0.999999	0.0333844	0.852265	0.124176	1	-0.104946	-0.20593	hyper	hyper
cg00656289		6	158573315	0.0134506	0.608414	0.650119	0.999999	0.0416567	0.875463	0.650119	1	0.161245	-0.0397783	hypo	hyper
cg00656387	ENTPD3	3	40403642	0.0449681	0.748712	0.0422819	0.999999	0.0193407	0.790265	0.0449681	1	-0.203401	-0.286758	hyper	hyper
cg00656991	FAM135A	6	71192886	0.00539963	0.527163	0.201648	0.999999	0.00995918	0.726925	0.201648	1	0.165386	0.101888	hypo	hypo
cg00657202	MGMT	10	131199154	0.00544436	0.528914	0.0048257	0.999999	0.000659628	0.40591	0.00544436	1	-0.110871	-0.156593	hyper	hyper
cg00657674	ZPLD1	3	103680930	0.0114512	0.59557	0.181866	0.999999	0.0180164	0.781361	0.181866	1	0.215502	0.15408	hypo	hypo
cg00658394	VGLL4	3	11660410	0.00443403	0.510727	0.256954	0.999999	0.0096788	0.723847	0.256954	1	-0.173409	-0.0923548	hyper	hyper
cg00659271		2	114028659	0.0017168	0.421374	0.00248927	0.999999	0.00015955	0.311466	0.00248927	1	0.133054	0.177833	hypo	hypo
cg00659990		4	56111838	0.366827	0.999916	0.0207333	0.999999	0.0463573	0.892087	0.366827	1	0.0671397	0.245744	hypo	hypo
cg00661620	RPL5	1	93070647	0.0159298	0.624827	0.938912	0.999999	0.0528365	0.906769	0.938912	1	0.197077	-0.00842753	hypo	hyper
cg00663183		3	15662954	0.0199526	0.649429	0.520159	0.999999	0.0538277	0.909939	0.520159	1	0.167608	-0.062587	hypo	hyper
cg00664084	RPL10A	6	35543830	0.268344	0.982455	0.0339468	0.999999	0.0589309	0.915822	0.268344	1	0.0493462	-0.134036	hypo	hyper
cg00664446	MGC34034	6	134183247	0.0313753	0.70479	0.852852	0.999999	0.0946439	0.97299	0.852852	1	0.154432	-0.0180274	hypo	hyper
cg00665114	TNR	1	173669970	0.0191767	0.647247	0.742701	0.999999	0.0595476	0.916662	0.742701	1	0.139307	-0.0263285	hypo	hyper
cg00665395	TTLL4	2	219283734	0.0821738	0.827576	0.0162229	0.999999	0.0141002	0.758658	0.0821738	1	0.0871438	-0.170363	hypo	hyper
cg00666446	ZNF670	1	245308896	0.0220919	0.661712	0.581598	0.999999	0.0616477	0.921896	0.581598	1	0.135322	0.0440436	hypo	hypo
cg00667841		4	3278682	0.000872331	0.366848	0.0242194	0.999999	0.000488157	0.390416	0.0242194	1	0.339197	0.308315	hypo	hypo
cg00667976	ARL1	12	100325953	0.00783643	0.563618	0.507269	0.999999	0.0231469	0.810412	0.507269	1	-0.326755	-0.109061	hyper	hyper
cg00668227	FNDC5	1	33108828	0.0230965	0.667256	0.283916	0.999999	0.0437781	0.882666	0.283916	1	0.126573	0.0811362	hypo	hypo
cg00669623	CDK11B	1	1645727	0.0441278	0.746857	0.817059	0.999999	0.125808	0.999993	0.817059	1	0.0776909	-0.0121366	hypo	hyper
cg00669777	KIAA1429	8	95634915	0.354849	0.999916	0.0377211	0.999999	0.0762507	0.946427	0.354849	1	0.0400696	-0.127716	hypo	hyper
cg00670253	C20orf46	20	1109920	0.447176	0.999916	0.0394477	0.999999	0.089954	0.965538	0.447176	1	0.0370398	-0.142593	hypo	hyper
cg00670339		16	15860946	0.166751	0.926399	0.0293901	0.999999	0.0379706	0.867271	0.166751	1	0.102682	0.228747	hypo	hypo
cg00670465	CCDC77	12	381623	0.0286065	0.69143	0.132106	0.999999	0.0315653	0.844816	0.132106	1	-0.167059	-0.157548	hyper	hyper
cg00672638	ARHGAP26	5	142129583	0.367099	0.999916	0.0122089	0.999999	0.0291806	0.835672	0.367099	1	-0.0282884	-0.11287	hyper	hyper
cg00673208		8	128867265	0.0459415	0.752271	0.256611	0.999999	0.0734393	0.942785	0.256611	1	0.167239	0.130178	hypo	hypo
cg00673251	ECHDC3	10	11824146	0.16787	0.927135	0.0248837	0.999999	0.0331691	0.851381	0.16787	1	-0.106058	-0.244384	hyper	hyper
cg00673646	MS4A6A	11	59707101	0.231536	0.965055	0.0341087	0.999999	0.0535875	0.909423	0.231536	1	-0.0832967	-0.208875	hyper	hyper
cg00673651		6	4952263	0.0302147	0.699613	0.0920874	0.999999	0.0254557	0.821943	0.0920874	1	0.160169	0.171311	hypo	hypo
cg00674395	CHD3	17	7753293	0.0230897	0.667256	0.00490224	0.999999	0.00202029	0.545713	0.0230897	1	0.18562	0.324964	hypo	hypo
cg00675569	ALOX5	10	45234846	0.860634	0.999916	0.01614	0.999999	0.0528375	0.906769	0.860634	1	-0.0137888	-0.271757	hyper	hyper
cg00677180		20	43892176	0.00312875	0.481512	0.520739	0.999999	0.0101835	0.727434	0.520739	1	0.12442	0.035835	hypo	hypo
cg00677195	ITIH5	10	7701617	0.0500106	0.762631	0.0247925	0.999999	0.0137071	0.75819	0.0500106	1	-0.0987441	-0.158419	hyper	hyper
cg00677334		16	67323483	0.047547	0.757254	0.604153	0.999999	0.12118	0.999993	0.604153	1	0.087462	0.0311682	hypo	hypo
cg00677708	TDH	8	11234436	0.640265	0.999916	0.0490138	0.999999	0.127277	0.999993	0.640265	1	-0.0253107	-0.151475	hyper	hyper
cg00677811	CCM2	7	45006846	0.315457	0.998076	0.00548456	0.999999	0.0131708	0.752744	0.315457	1	-0.0696739	-0.278821	hyper	hyper
cg00679960	TBC1D14	4	7077411	0.0487287	0.760066	0.641194	0.999999	0.126723	0.999993	0.641194	1	0.107968	0.0347676	hypo	hypo
cg00682050	PCBP3	21	46168144	0.0166405	0.629437	0.901705	0.999999	0.0547037	0.910886	0.901705	1	0.151712	-0.0105302	hypo	hyper
cg00682203	IGF2BP1	17	44442166	0.00191057	0.435203	0.86163	0.999999	0.00757724	0.700635	0.86163	1	0.388225	-0.0286733	hypo	hyper
cg00683654	PLEKHF1	19	34847910	0.126964	0.888356	0.0472961	0.999999	0.0466407	0.892888	0.126964	1	0.101081	-0.184469	hypo	hyper
cg00684248	HMX2	10	124897399	0.649919	0.999916	0.0184602	0.999999	0.0550171	0.910886	0.649919	1	-0.0122423	-0.0911928	hyper	hyper
cg00686022	C12orf40	12	38306345	0.0013052	0.400212	0.320536	0.999999	0.00363525	0.605577	0.320536	1	0.129721	-0.0527862	hypo	hyper
cg00686159	KLF12	13	73189285	0.0323315	0.707548	0.559309	0.999999	0.0843471	0.957076	0.559309	1	0.169167	0.0626395	hypo	hypo
cg00686915	ZNF789	7	98914540	0.0114317	0.59557	0.232957	0.999999	0.0210707	0.799661	0.232957	1	-0.141448	-0.0901459	hyper	hyper
cg00687122	POU6F2	7	39420615	0.0405685	0.7346	0.378082	0.999999	0.0837768	0.956451	0.378082	1	-0.108982	-0.0639723	hyper	hyper
cg00687686	NDRG4	16	57054737	0.0482368	0.759265	0.10543	0.999999	0.0413822	0.875152	0.10543	1	0.124899	-0.141358	hypo	hyper
cg00687766	ADAM9	8	38973736	0.0127075	0.605309	0.562671	0.999999	0.0374268	0.865563	0.562671	1	0.148944	-0.0465183	hypo	hyper
cg00688421	RAP1GDS1	4	99400943	0.841939	0.999916	0.0372609	0.999999	0.109526	0.990051	0.841939	1	-0.00910096	0.135564	hyper	hypo
cg00688539	NMRAL1	16	4464776	0.814984	0.999916	0.0277077	0.999999	0.0841814	0.956937	0.814984	1	0.0116468	-0.156705	hypo	hyper
cg00688620		4	6296952	0.0168903	0.631558	0.621308	0.999999	0.0501239	0.900628	0.621308	1	0.124444	-0.0346779	hypo	hyper
cg00689010	COPA	1	158578517	0.0219212	0.660392	0.546447	0.999999	0.0595965	0.916662	0.546447	1	0.113229	0.0402922	hypo	hypo
cg00689067		12	30843299	0.0359651	0.719397	0.693778	0.999999	0.100662	0.979147	0.693778	1	0.132006	0.0336371	hypo	hypo
cg00690271	TUBA1C	12	47944983	0.893044	0.999916	0.046715	0.999999	0.134142	0.999993	0.893044	1	-0.0114436	-0.240896	hyper	hyper
cg00691226		14	37433289	0.541927	0.999916	0.0200768	0.999999	0.0549818	0.910886	0.541927	1	0.0777458	0.424471	hypo	hypo
cg00691586	AKAP13	15	83961766	0.0140888	0.614259	0.911313	0.999999	0.0472301	0.893989	0.911313	1	0.129411	-0.00788747	hypo	hyper
cg00691969	MTHFD1	14	63925106	0.0276028	0.687927	0.228853	0.999999	0.0444911	0.884475	0.228853	1	-0.101454	-0.0755831	hyper	hyper
cg00692380	RAI1	17	17538350	0.458339	0.999916	0.0442219	0.999999	0.100058	0.978669	0.458339	1	-0.0571681	-0.22017	hyper	hyper
cg00692752		8	123155238	0.127706	0.888954	0.0170026	0.999999	0.0199151	0.793329	0.127706	1	0.141961	0.315563	hypo	hypo
cg00692971	ASB7	15	98960033	0.177278	0.933625	0.047538	0.999999	0.0589796	0.915884	0.177278	1	-0.0477793	-0.0988121	hyper	hyper
cg00694512	CHCHD6	3	127905753	0.189987	0.941915	0.0367844	0.999999	0.0500468	0.900297	0.189987	1	-0.0733401	-0.165058	hyper	hyper
cg00694777	COX19	7	973366	0.00983243	0.585111	0.76878	0.999999	0.0330969	0.851101	0.76878	1	0.140816	0.0214688	hypo	hypo
cg00695362	CAP1	1	40278799	0.019247	0.647754	0.147581	0.999999	0.0244465	0.816144	0.147581	1	-0.198629	-0.167613	hyper	hyper
cg00695712		10	44202141	0.0285121	0.691256	0.465574	0.999999	0.0693602	0.935621	0.465574	1	0.102683	0.0464287	hypo	hypo
cg00697979	KIAA1609	16	83095929	0.00642537	0.54245	0.290838	0.999999	0.0144854	0.761149	0.290838	1	-0.227448	-0.118204	hyper	hyper
cg00698051	C1orf185	1	51339944	0.0259508	0.680798	0.7096	0.999999	0.0764508	0.946427	0.7096	1	0.147488	0.0333638	hypo	hypo
cg00699721	ITCH	20	32414651	0.573424	0.999916	0.0274901	0.999999	0.0743039	0.94368	0.573424	1	0.0248993	-0.139236	hypo	hyper
cg00699934	KLRG2	7	138819043	0.274004	0.984987	0.0147481	0.999999	0.0290711	0.835269	0.274004	1	-0.0670628	-0.213784	hyper	hyper
cg00700008	USP53	4	120357555	0.0172003	0.634315	0.0171549	0.999999	0.00444685	0.633822	0.0172003	1	0.181535	0.252638	hypo	hypo
cg00701316		7	100045604	0.00313219	0.481512	0.372603	0.999999	0.00869222	0.714464	0.372603	1	0.27458	0.110051	hypo	hypo
cg00701428	C14orf148	14	76958894	0.0179206	0.639495	0.289903	0.999999	0.0357942	0.860526	0.289903	1	0.12946	-0.0784428	hypo	hyper
cg00701992	PNPLA6	19	7527749	0.0118651	0.598572	0.314101	0.999999	0.0261854	0.822896	0.314101	1	0.273929	-0.14781	hypo	hyper
cg00702325	PADI4	1	17538517	0.751105	0.999916	0.0423082	0.999999	0.118634	0.999993	0.751105	1	-0.026272	-0.239459	hyper	hyper
cg00702341	ZNF493	19	21371627	0.0110858	0.593707	0.078163	0.999999	0.00979846	0.72563	0.078163	1	-0.126884	-0.120034	hyper	hyper
cg00702638	KIF15	3	44778297	0.0469761	0.754754	0.0456798	0.999999	0.0212669	0.801208	0.0469761	1	-0.185583	-0.259767	hyper	hyper
cg00703441	RPH3AL	17	123425	0.0120705	0.599745	0.607829	0.999999	0.0367983	0.864079	0.607829	1	0.255582	0.0701832	hypo	hypo
cg00703542	RBM27	5	145563703	0.0496257	0.761882	0.595653	0.999999	0.125152	0.999993	0.595653	1	-0.157667	0.058074	hyper	hypo
cg00703798	DACH1	13	71336880	0.841095	0.999916	0.0161188	0.999999	0.0525542	0.905703	0.841095	1	-0.0143535	-0.247756	hyper	hyper
cg00704288	ST3GAL3	1	43945543	0.849221	0.999916	0.0384422	0.999999	0.1126	0.993277	0.849221	1	-0.00673933	-0.104622	hyper	hyper
cg00705668	MRPS12	19	44113243	0.0231686	0.667514	0.769857	0.999999	0.0710139	0.938781	0.769857	1	-0.349267	0.0607883	hyper	hypo
cg00706019	CCDC151	19	11407163	0.653976	0.999916	0.0404631	0.999999	0.109225	0.989588	0.653976	1	0.0334047	-0.217381	hypo	hyper
cg00706444	PFKFB4	3	48569642	0.309694	0.996513	0.0359742	0.999999	0.0675941	0.933341	0.309694	1	-0.0643525	0.18845	hyper	hypo
cg00707610	STK17B	2	196744645	0.200635	0.948183	0.00110079	0.999999	0.00240089	0.564168	0.200635	1	0.183961	-0.688015	hypo	hyper
cg00708603		2	16327015	0.0439779	0.746067	0.493091	0.999999	0.103637	0.983542	0.493091	1	0.0973803	-0.0451469	hypo	hyper
cg00709805	RAD51L1	14	67356451	0.0281895	0.690723	0.145256	0.999999	0.0333302	0.852091	0.145256	1	-0.146569	-0.13321	hyper	hyper
cg00710196	MLLT6	17	34124098	0.0075103	0.561283	0.599817	0.999999	0.0239184	0.814644	0.599817	1	0.224606	0.0589172	hypo	hypo
cg00711132	DBF4	7	87344428	0.792871	0.999916	0.0121175	0.999999	0.0402814	0.873157	0.792871	1	0.0148637	-0.20481	hypo	hyper
cg00711542	RUNDC2C	16	29251395	0.0475179	0.757196	0.635972	0.999999	0.12389	0.999993	0.635972	1	0.240342	-0.0781676	hypo	hyper
cg00711596	AP3D1	19	2066281	0.667697	0.999916	0.0157414	0.999999	0.0482555	0.896642	0.667697	1	-0.0377716	-0.305395	hyper	hyper
cg00711829	TSEN15	1	182298928	0.903997	0.999916	0.0281066	0.999999	0.0867803	0.961232	0.903997	1	-0.0175847	0.457894	hyper	hypo
cg00711831	NDUFB7	19	14543431	0.0292344	0.695284	0.219176	0.999999	0.0454092	0.888548	0.219176	1	-0.218062	-0.16776	hyper	hyper
cg00712106	NRIP1	21	15262496	0.023961	0.670735	0.697072	0.999999	0.0710138	0.938781	0.697072	1	0.22336	-0.0520588	hypo	hyper
cg00712146	MAGI1	3	65315578	0.0208062	0.654129	0.0948122	0.999999	0.01924	0.790011	0.0948122	1	0.144834	-0.14346	hypo	hyper
cg00713275	ALDOA	16	29982203	0.0135209	0.609312	0.534042	0.999999	0.0385498	0.869194	0.534042	1	0.126648	0.0429116	hypo	hypo
cg00713286	RAP1GAP2	17	2815637	0.139309	0.901968	0.0178811	0.999999	0.0222198	0.8059	0.139309	1	0.0894808	-0.203396	hypo	hyper
cg00713366	METTL1	12	56452332	0.950625	0.999916	0.0115042	0.999999	0.039529	0.871247	0.950625	1	-0.00230508	-0.135797	hyper	hyper
cg00713953	STK11IP	2	220170769	3.38395e-05	0.200592	0.170389	0.999999	8.79554e-05	0.273769	0.170389	1	0.19491	0.0818593	hypo	hypo
cg00713972	KLHL38	8	124734202	0.0127319	0.605309	0.911945	0.999999	0.0431249	0.881603	0.911945	1	0.129859	0.00773574	hypo	hypo
cg00714078	RAB3GAP1	2	135526214	0.355063	0.999916	0.0187016	0.999999	0.0416153	0.875446	0.355063	1	-0.0859578	-0.312389	hyper	hyper
cg00715197	RAD51L1	14	67674347	0.0258379	0.680178	0.732702	0.999999	0.0769268	0.947027	0.732702	1	0.122669	0.025426	hypo	hypo
cg00715343	TK1	17	73683440	0.0635113	0.796088	0.00519922	0.999999	0.00443881	0.633822	0.0635113	1	0.220996	0.474953	hypo	hypo
cg00716254	CLASP1	2	122123382	0.723121	0.999916	0.0105648	0.999999	0.0347631	0.856588	0.723121	1	0.0171175	-0.178359	hypo	hyper
cg00716309	FAM187B	19	40411461	0.100939	0.853953	0.0408891	0.999999	0.0348536	0.857209	0.100939	1	0.10636	0.186028	hypo	hypo
cg00716675	UTP11L	1	38251004	0.00888061	0.576299	0.492881	0.999999	0.0255538	0.821945	0.492881	1	0.167957	0.0590011	hypo	hypo
cg00717022		3	127681852	0.00571725	0.53297	0.743776	0.999999	0.0200838	0.793954	0.743776	1	0.135725	0.021373	hypo	hypo
cg00717218	PTGER2	14	51851550	0.987486	0.999916	0.020634	0.999999	0.0665926	0.931842	0.987486	1	-0.000547222	-0.115874	hyper	hyper
cg00717808	HEATR2	7	760754	0.0256539	0.679469	0.720809	0.999999	0.0760648	0.946427	0.720809	1	0.137409	0.0297652	hypo	hypo
cg00718333	DRAM2	1	111484718	0.00478071	0.517669	0.979605	0.999999	0.0178584	0.781361	0.979605	1	-0.388172	0.00467099	hyper	hypo
cg00718541	ABCA3	16	2276856	0.00165066	0.417667	0.835556	0.999999	0.00657404	0.686015	0.835556	1	0.217855	0.0188718	hypo	hypo
cg00718791	GUCY2E	11	76110520	0.231372	0.965027	0.00987757	0.999999	0.0184648	0.783805	0.231372	1	-0.0361576	-0.11178	hyper	hyper
cg00719373		8	47437814	0.423717	0.999916	0.0355325	0.999999	0.0797408	0.951612	0.423717	1	0.0653367	0.244124	hypo	hypo
cg00720339	PTPRN2	7	157141705	0.00474108	0.516238	0.403402	0.999999	0.0131782	0.752744	0.403402	1	0.164255	0.0647945	hypo	hypo
cg00720375	LOC100271715	2	38998612	0.037979	0.725268	0.598827	0.999999	0.0997318	0.97816	0.598827	1	0.254486	0.0876823	hypo	hypo
cg00720822		8	24854345	0.0120527	0.599745	0.166631	0.999999	0.0178945	0.781361	0.166631	1	0.182495	-0.136325	hypo	hyper
cg00721080	HIST2H2BF	1	148049035	0.0108919	0.591655	0.50335	0.999999	0.0309648	0.841741	0.50335	1	0.187301	0.0661224	hypo	hypo
cg00721207	FBL	19	45028947	0.0461657	0.752924	0.283059	0.999999	0.0788129	0.950393	0.283059	1	0.0888287	-0.0654479	hypo	hyper
cg00721572		1	146242233	0.644107	0.999916	0.0266182	0.999999	0.0757026	0.945968	0.644107	1	0.0269414	-0.184828	hypo	hyper
cg00723019	TMEM143	19	53559102	0.0431999	0.743545	0.316024	0.999999	0.079482	0.951276	0.316024	1	0.117953	0.0799336	hypo	hypo
cg00723277		1	27215600	0.34148	0.999916	0.00257881	0.999999	0.00699604	0.694706	0.34148	1	0.0506128	-0.233998	hypo	hyper
cg00724662	NXF1	11	62329769	0.763569	0.999916	0.0374509	0.999999	0.107503	0.987541	0.763569	1	0.0149712	-0.147644	hypo	hyper
cg00725654	HECW1	7	43280671	0.0228902	0.666039	0.950811	0.999999	0.0728364	0.941926	0.950811	1	0.136955	0.00501285	hypo	hypo
cg00726782		12	56585480	0.239136	0.969448	8.52101e-05	0.999999	0.000247871	0.327619	0.239136	1	0.0729442	0.36808	hypo	hypo
cg00726786	MTERFD2	2	241688349	0.000651729	0.349955	0.140418	0.999999	0.00119864	0.48021	0.140418	1	0.201359	0.114576	hypo	hypo
cg00728371		8	1367260	0.0127353	0.605309	0.462077	0.999999	0.0341536	0.854587	0.462077	1	0.106942	0.0424974	hypo	hypo
cg00728398	MEAF6	1	37753286	0.0310782	0.704144	0.30024	0.999999	0.0583612	0.915754	0.30024	1	-0.126744	-0.0829734	hyper	hyper
cg00728999	EZH1	17	38150673	0.00471894	0.516164	0.630192	0.999999	0.015989	0.76728	0.630192	1	-0.413555	-0.0936946	hyper	hyper
cg00729133	ZNF804B	7	88263013	0.0106454	0.589901	0.377331	0.999999	0.026242	0.823149	0.377331	1	0.151544	0.0704713	hypo	hypo
cg00730023	DDA1	19	17281725	0.019788	0.649372	0.729333	0.999999	0.0607987	0.918924	0.729333	1	-0.158105	-0.0316666	hyper	hyper
cg00730653	WNT7A	3	13895054	0.0681551	0.804485	0.0215152	0.999999	0.0154156	0.766893	0.0681551	1	-0.139558	-0.247483	hyper	hyper
cg00730794	PSME2	14	23686850	0.390456	0.999916	0.0115022	0.999999	0.0286233	0.833619	0.390456	1	-0.0738115	-0.312221	hyper	hyper
cg00731201		2	546450	0.00610222	0.537171	0.18356	0.999999	0.0104576	0.728882	0.18356	1	-0.114727	-0.0748416	hyper	hyper
cg00731661		19	37410723	0.0496131	0.761882	0.853085	0.999999	0.14021	0.999993	0.853085	1	0.199951	-0.0256629	hypo	hyper
cg00731739	NUPL2	7	23187107	0.0365759	0.72131	0.0869531	0.999999	0.0285124	0.83319	0.0869531	1	0.218141	0.246395	hypo	hypo
cg00731785	BST1	4	15313778	0.0407399	0.735196	0.526172	0.999999	0.0999555	0.978429	0.526172	1	-0.222582	-0.0938385	hyper	hyper
cg00731886	KIAA1530	4	1353008	0.877672	0.999916	0.049818	0.999999	0.141299	0.999993	0.877672	1	-0.00760307	-0.137794	hyper	hyper
cg00731958	C7orf57	7	48047556	0.0156485	0.624232	0.240068	0.999999	0.0282083	0.832317	0.240068	1	0.172151	0.113419	hypo	hypo
cg00732059	PHLPP2	16	70297711	0.35219	0.999916	0.0363709	0.999999	0.0733361	0.942707	0.35219	1	0.094508	0.301809	hypo	hypo
cg00732538	JPH3	16	86193175	0.0332168	0.71193	0.236535	0.999999	0.0533993	0.909194	0.236535	1	0.0915308	-0.0695016	hypo	hyper
cg00732783	FAM108C1	15	78833973	0.00337629	0.487291	0.640237	0.999999	0.0118399	0.745113	0.640237	1	0.191557	0.0404624	hypo	hypo
cg00732807	KHDC1L	6	73992305	0.0252742	0.678344	0.188021	0.999999	0.0364853	0.862864	0.188021	1	0.115236	-0.0925528	hypo	hyper
cg00733746	SFRS15	21	32026845	0.0448367	0.748336	0.837818	0.999999	0.128207	0.999993	0.837818	1	0.11732	-0.016272	hypo	hyper
cg00734018	PRIC285	20	61665549	0.0113421	0.595413	0.417163	0.999999	0.0292707	0.835733	0.417163	1	0.247442	0.106672	hypo	hypo
cg00734724	INO80	15	39195922	0.0148928	0.619731	0.424378	0.999999	0.0377017	0.866631	0.424378	1	-0.162895	0.0720914	hyper	hypo
cg00734993	MTCH1	6	37061672	0.220383	0.958865	0.0171288	0.999999	0.0288877	0.834748	0.220383	1	-0.0918316	-0.254611	hyper	hyper
cg00736283	ASF1B	19	14108601	0.000442951	0.329348	0.436624	0.999999	0.00154478	0.515108	0.436624	1	0.192709	0.0554037	hypo	hypo
cg00736707	C7orf50	7	1086353	0.00578388	0.533645	0.71144	0.999999	0.0200374	0.793702	0.71144	1	0.168249	0.0300354	hypo	hypo
cg00737846		4	183451567	0.85221	0.999916	0.0155157	0.999999	0.0509284	0.902463	0.85221	1	-0.0100336	-0.187541	hyper	hyper
cg00738309	RASA3	13	113766726	0.00166961	0.417667	0.192185	0.999999	0.00341186	0.598575	0.192185	1	0.428908	-0.235942	hypo	hyper
cg00738897		16	83756174	0.00832429	0.56888	0.597745	0.999999	0.0262061	0.822935	0.597745	1	0.119231	0.0319025	hypo	hypo
cg00740691		17	2626814	0.474149	0.999916	0.0128636	0.999999	0.0348949	0.857243	0.474149	1	-0.0884518	-0.44196	hyper	hyper
cg00740721	PIGH	14	67137783	0.17516	0.93218	0.0213811	0.999999	0.0302053	0.839361	0.17516	1	0.155085	-0.373596	hypo	hyper
cg00740813	PAMR1	11	35503716	0.449432	0.999916	0.0072584	0.999999	0.0204078	0.795701	0.449432	1	-0.0264369	-0.135678	hyper	hyper
cg00742465		6	66857599	0.0274538	0.687536	0.992371	0.999999	0.0855579	0.958959	0.992371	1	0.155196	-0.000910252	hypo	hyper
cg00742472		14	30959663	0.000889886	0.369489	0.909203	0.999999	0.00374111	0.607302	0.909203	1	0.149194	-0.00667671	hypo	hyper
cg00743094	CLYBL	13	99345969	0.0281675	0.690561	0.548386	0.999999	0.0742296	0.94368	0.548386	1	0.153916	0.0570529	hypo	hypo
cg00745184		19	46226912	0.959687	0.999916	0.047567	0.999999	0.13725	0.999993	0.959687	1	0.00327641	-0.182741	hypo	hyper
cg00745486	MLPH	2	238111257	0.0384902	0.72726	0.0724444	0.999999	0.0259095	0.821945	0.0724444	1	0.0852663	0.102319	hypo	hypo
cg00745735	MYPN	10	69538866	0.0367208	0.721934	0.624462	0.999999	0.0987638	0.977133	0.624462	1	0.181157	-0.0576659	hypo	hyper
cg00745835	LOC283050	10	80448848	0.0457148	0.751703	0.165986	0.999999	0.0545682	0.910886	0.165986	1	0.149938	0.142876	hypo	hypo
cg00746810	ATG7	3	11539388	0.00717092	0.556173	0.516403	0.999999	0.0215438	0.803266	0.516403	1	0.208197	0.0671797	hypo	hypo
cg00746949	SSBP1	7	141084358	0.124312	0.885292	0.0307906	0.999999	0.0321338	0.847683	0.124312	1	0.0839146	0.166247	hypo	hypo
cg00747065	HADHA	2	26321167	0.000709628	0.353496	0.4498	0.999999	0.0024285	0.564713	0.4498	1	0.147331	0.0429145	hypo	hypo
cg00747351		17	34654583	0.702037	0.999916	0.0440083	0.999999	0.120113	0.999993	0.702037	1	-0.0101034	-0.0756806	hyper	hyper
cg00747650	NUBP1	16	10764035	0.0300716	0.699087	0.558472	0.999999	0.0791881	0.950533	0.558472	1	0.120495	0.0440856	hypo	hypo
cg00747890		14	89924287	0.328222	0.999916	0.040742	0.999999	0.0774179	0.948012	0.328222	1	0.0594786	0.176428	hypo	hypo
cg00749498	SH3RF1	4	170381466	0.0105985	0.589901	0.799796	0.999999	0.0357511	0.860526	0.799796	1	0.160308	0.0213136	hypo	hypo
cg00750166	C17orf80	17	68740227	0.188895	0.941516	0.0337982	0.999999	0.0464567	0.892444	0.188895	1	-0.0883192	-0.201699	hyper	hyper
cg00750307	NUTF2	16	66439576	0.0466828	0.753978	0.879155	0.999999	0.133747	0.999993	0.879155	1	0.116083	0.0120652	hypo	hypo
cg00755064	STK31	7	23716516	0.0525375	0.768608	0.0307776	0.999999	0.0169472	0.775739	0.0525375	1	0.157295	0.245069	hypo	hypo
cg00756808	SLC12A6	15	32416765	0.646662	0.999916	0.00438985	0.999999	0.0151434	0.764341	0.646662	1	0.0243568	-0.22048	hypo	hyper
cg00757082		19	35410989	0.439992	0.999916	0.0222748	0.999999	0.0544215	0.910886	0.439992	1	0.0364405	0.154122	hypo	hypo
cg00757212	ST8SIA1	12	22379443	0.0100727	0.586286	0.852965	0.999999	0.0346062	0.855562	0.852965	1	-0.122899	-0.0118508	hyper	hyper
cg00757262	TOM1L2	17	17688623	0.00780068	0.563618	0.884268	0.999999	0.0276545	0.82984	0.884268	1	0.137613	-0.0100521	hypo	hyper
cg00757414	TPST1	7	65307163	0.214967	0.955915	0.025542	0.999999	0.0399972	0.872811	0.214967	1	-0.0872801	-0.223071	hyper	hyper
cg00759178	MGMT	10	131249704	0.0232898	0.667811	0.267954	0.999999	0.042548	0.8797	0.267954	1	0.0960765	0.0637933	hypo	hypo
cg00759295	ARHGEF1	19	47080316	0.962601	0.999916	0.0419071	0.999999	0.123188	0.999993	0.962601	1	-0.0031525	-0.194874	hyper	hyper
cg00759894		8	303712	0.00295041	0.476328	0.361475	0.999999	0.0081443	0.708628	0.361475	1	0.159962	-0.0651847	hypo	hyper
cg00761700	CLMN	14	94797426	0.154333	0.915987	0.0294192	0.999999	0.036027	0.8607	0.154333	1	0.0823391	0.177909	hypo	hypo
cg00761787	AVPR1B	1	204390324	0.79767	0.999916	0.0182314	0.999999	0.0579472	0.915145	0.79767	1	-0.0100234	-0.132572	hyper	hyper
cg00761861	VTI1B	14	67211422	0.193514	0.944564	0.0400123	0.999999	0.0543388	0.91075	0.193514	1	-0.140486	-0.313214	hyper	hyper
cg00762326	UBA52	19	18543511	0.000333808	0.304636	0.0244205	0.999999	0.000214645	0.318904	0.0244205	1	-0.37816	-0.315059	hyper	hyper
cg00762623	SNORA9	7	44992545	0.0208636	0.654511	0.762194	0.999999	0.0645997	0.927435	0.762194	1	0.111864	-0.0197702	hypo	hyper
cg00763151	SLC25A3	12	97511342	0.0287097	0.692179	0.0403606	0.999999	0.0131864	0.752744	0.0403606	1	-0.212125	0.275607	hyper	hypo
cg00763244		2	130307210	0.0157171	0.624371	0.706842	0.999999	0.0491179	0.898656	0.706842	1	0.124674	0.0261275	hypo	hypo
cg00763768	SETD3	14	99017161	0.0166393	0.629437	0.675543	0.999999	0.0509904	0.902947	0.675543	1	-0.245593	0.0578209	hyper	hypo
cg00764307	ASB2	14	93477874	0.0459478	0.75231	0.970639	0.999999	0.133335	0.999993	0.970639	1	0.0866118	-0.00217131	hypo	hyper
cg00766421	RWDD2A	6	83959650	0.647422	0.999916	0.0217457	0.999999	0.0635762	0.925635	0.647422	1	0.0243364	-0.174916	hypo	hyper
cg00766964		13	23591844	0.0418581	0.739057	0.413634	0.999999	0.0904387	0.966216	0.413634	1	0.1422	0.0778874	hypo	hypo
cg00766985	RPLP1	15	67532266	0.0302309	0.699734	0.100441	0.999999	0.0273215	0.828996	0.100441	1	0.11879	-0.123816	hypo	hyper
cg00767503		16	84439408	0.0320667	0.706623	0.993741	0.999999	0.0979306	0.976138	0.993741	1	0.151483	-0.000750979	hypo	hyper
cg00768350		19	1256061	0.0112337	0.594872	0.172712	0.999999	0.0171303	0.777613	0.172712	1	0.118933	0.0866409	hypo	hypo
cg00770471	C4orf34	4	39313925	0.0397241	0.731488	0.993872	0.999999	0.117793	0.999993	0.993872	1	0.202253	0.0010253	hypo	hypo
cg00771217	TMPRSS11D	4	68382414	0.00281404	0.471665	0.549487	0.999999	0.00945168	0.723103	0.549487	1	0.220957	0.0585791	hypo	hypo
cg00771346	FRMD4B	3	69312902	0.0175831	0.63766	0.636656	0.999999	0.0523025	0.904807	0.636656	1	0.0976534	0.0261914	hypo	hypo
cg00772663		2	79530587	0.0101146	0.586468	0.437138	0.999999	0.027078	0.827944	0.437138	1	0.245858	0.0997805	hypo	hypo
cg00772868	C6orf97	6	151856674	0.34868	0.999916	0.0494202	0.999999	0.0943267	0.97229	0.34868	1	-0.0463976	-0.137684	hyper	hyper
cg00773359	HEATR2	7	771740	0.0140428	0.613883	0.862252	0.999999	0.0467337	0.893154	0.862252	1	0.132612	-0.0125856	hypo	hyper
cg00773370	SCNN1A	12	6354033	0.00806042	0.565236	0.277564	0.999999	0.017238	0.778205	0.277564	1	0.302578	0.166723	hypo	hypo
cg00773795		8	64590686	0.0311287	0.704318	0.287185	0.999999	0.0568718	0.913212	0.287185	1	0.196996	0.132586	hypo	hypo
cg00773965	VAMP3	1	7753760	0.0430255	0.742788	0.54227	0.999999	0.106439	0.985874	0.54227	1	0.165778	-0.0679702	hypo	hyper
cg00774050	COX18	4	74154336	0.0153508	0.621711	0.219135	0.999999	0.0261873	0.822896	0.219135	1	-0.164639	-0.113192	hyper	hyper
cg00774088	ATP10A	15	23660338	0.523948	0.999916	0.0141513	0.999999	0.0399139	0.872811	0.523948	1	-0.0434452	0.240374	hyper	hypo
cg00774391		6	140361795	0.578717	0.999916	0.000774399	0.999999	0.00292064	0.581736	0.578717	1	-0.0196136	-0.176185	hyper	hyper
cg00774520	KCNIP3	2	95356398	0.412117	0.999916	0.0215982	0.999999	0.0511914	0.903241	0.412117	1	0.0837929	0.335337	hypo	hypo
cg00775388	ZNF735	7	63305153	0.00451015	0.512465	0.0413144	0.999999	0.00289063	0.580106	0.0413144	1	-0.136857	-0.133673	hyper	hyper
cg00775906		8	144944048	0.0376774	0.72514	0.113203	0.999999	0.0356859	0.860325	0.113203	1	0.143096	-0.150119	hypo	hyper
cg00779565		1	2834999	0.0472266	0.756081	0.869112	0.999999	0.134816	0.999993	0.869112	1	0.106644	0.0120447	hypo	hypo
cg00779615		10	89782297	0.00221354	0.456698	0.138896	0.999999	0.00359697	0.604738	0.138896	1	0.206047	-0.132915	hypo	hyper
cg00781691	FAM189A1	15	27347004	0.0369977	0.722538	0.13694	0.999999	0.0400574	0.872811	0.13694	1	0.179447	0.175799	hypo	hypo
cg00781985	SDCCAG1	14	49389353	0.144753	0.908366	0.0190956	0.999999	0.0239628	0.814803	0.144753	1	-0.106761	-0.243394	hyper	hyper
cg00782188		16	84112935	0.0360587	0.719909	0.727054	0.999999	0.102439	0.981853	0.727054	1	0.137735	0.0311243	hypo	hypo
cg00782367	C10orf12	10	98730657	0.684237	0.999916	0.0438866	0.999999	0.118972	0.999993	0.684237	1	0.0278069	-0.196036	hypo	hyper
cg00782839		2	8733581	0.0241833	0.672669	0.0939083	0.999999	0.0216467	0.803711	0.0939083	1	0.172904	-0.176384	hypo	hyper
cg00783525	KCNK12	2	47606018	0.0217972	0.659269	0.908707	0.999999	0.0694702	0.935713	0.908707	1	0.0779592	0.0052588	hypo	hypo
cg00784051	VPS4A	16	67910142	0.0346066	0.716249	0.677073	0.999999	0.0967297	0.975214	0.677073	1	0.178867	-0.0478394	hypo	hyper
cg00784105	AKR7A2	1	19508652	0.0444657	0.747629	0.770274	0.999999	0.124804	0.999993	0.770274	1	0.0975846	-0.0192791	hypo	hyper
cg00784581	CDA	1	20788179	0.038356	0.72681	0.145938	0.999999	0.0434155	0.881899	0.145938	1	0.0903688	-0.0871509	hypo	hyper
cg00784759	DNAI2	17	69781540	0.537068	0.999916	0.0419942	0.999999	0.103553	0.983468	0.537068	1	0.0412455	0.193178	hypo	hypo
cg00785598		8	904435	0.607218	0.999916	0.0360962	0.999999	0.0960334	0.97455	0.607218	1	0.0365599	0.212366	hypo	hypo
cg00785620	CDKL1	14	49881692	0.0168602	0.63115	0.980417	0.999999	0.0556859	0.910929	0.980417	1	0.252449	0.00348969	hypo	hypo
cg00785856	ADAM10	15	56829175	0.0365037	0.721278	0.665725	0.999999	0.100484	0.978955	0.665725	1	-0.165255	-0.0463535	hyper	hyper
cg00786657	NTRK3	15	86316814	0.0390118	0.729197	0.823416	0.999999	0.113312	0.994158	0.823416	1	0.106194	0.0155868	hypo	hypo
cg00787574	JPH3	16	86280814	0.0601055	0.78855	0.0372172	0.999999	0.0218799	0.80404	0.0601055	1	0.0829631	0.128492	hypo	hypo
cg00787608		2	129264709	0.0105616	0.589901	0.994357	0.999999	0.0366723	0.864012	0.994357	1	0.146821	0.000543888	hypo	hypo
cg00788204	VAV2	9	135747859	0.0099119	0.5859	0.370767	0.999999	0.0244003	0.81614	0.370767	1	0.173421	0.080925	hypo	hypo
cg00788710		1	206716129	0.00987932	0.585774	0.571324	0.999999	0.0300065	0.839361	0.571324	1	0.207272	0.0609776	hypo	hypo
cg00789423	SNORD46	1	45014301	0.000436758	0.326423	0.417686	0.999999	0.00149466	0.509509	0.417686	1	0.120543	0.0360722	hypo	hypo
cg00789484	ADD2	2	70810199	0.0244236	0.674773	0.0270666	0.999999	0.00848986	0.71253	0.0270666	1	0.125235	-0.170949	hypo	hyper
cg00789793	RASA2	3	142812553	0.237863	0.96856	0.0236576	0.999999	0.0400054	0.872811	0.237863	1	0.0992159	0.270356	hypo	hypo
cg00790651	DALRD3	3	49031100	0.188924	0.941516	0.000966866	0.999999	0.00204534	0.545806	0.188924	1	-0.114662	-0.422802	hyper	hyper
cg00790847	SLC2A13	12	38783842	0.0162929	0.627334	0.910006	0.999999	0.0537454	0.909733	0.910006	1	0.153027	-0.00968696	hypo	hyper
cg00791418	KIAA1009	6	84994056	0.0495271	0.761737	0.272643	0.999999	0.0812468	0.953638	0.272643	1	-0.0911719	-0.069758	hyper	hyper
cg00791920	PDE9A	21	42979424	0.0159483	0.624977	0.741176	0.999999	0.0504815	0.902006	0.741176	1	0.117999	0.0217642	hypo	hypo
cg00792172	ENSA	1	148869070	0.0112796	0.594872	0.432956	0.999999	0.0296876	0.838531	0.432956	1	0.134919	0.0561527	hypo	hypo
cg00792271	ISCA1L	5	62110328	0.0373109	0.723361	0.210784	0.999999	0.0543018	0.910709	0.210784	1	0.136689	0.112448	hypo	hypo
cg00792783	PLCL1	2	198377993	0.0354919	0.71804	0.931275	0.999999	0.106533	0.98601	0.931275	1	-0.230182	-0.0128017	hyper	hyper
cg00793056	MT1F	16	55249265	0.0051852	0.524254	0.213225	0.999999	0.00994562	0.726925	0.213225	1	-0.231752	-0.138403	hyper	hyper
cg00793280		2	10177872	0.0453807	0.749912	0.755446	0.999999	0.126306	0.999993	0.755446	1	-0.188308	0.0398612	hyper	hypo
cg00793285		10	47794706	0.028319	0.690778	0.831335	0.999999	0.0860788	0.959533	0.831335	1	0.147192	0.0193469	hypo	hypo
cg00793497	RBM34	1	233391445	0.440108	0.999916	0.0462762	0.999999	0.101767	0.980352	0.440108	1	-0.0589878	-0.215997	hyper	hyper
cg00793795	FBXO43	8	101227364	0.0102463	0.587569	0.430904	0.999999	0.0271935	0.828711	0.430904	1	-0.178644	-0.0736373	hyper	hyper
cg00794209		8	245189	0.0229892	0.666711	0.497877	0.999999	0.0596744	0.916662	0.497877	1	0.191512	-0.077285	hypo	hyper
cg00794279	ZNF114	19	53482204	0.00653061	0.545574	0.260485	0.999999	0.0137768	0.75819	0.260485	1	0.247153	0.137242	hypo	hypo
cg00794508		7	483259	0.131336	0.893573	0.0315211	0.999999	0.0342815	0.854877	0.131336	1	0.0598803	-0.120347	hypo	hyper
cg00794927	MYO9B	19	17048156	0.0128071	0.605309	0.103855	0.999999	0.0135514	0.756602	0.103855	1	-0.162934	-0.145067	hyper	hyper
cg00794963	LDOC1L	22	43271613	0.00676056	0.549668	0.991845	0.999999	0.0244985	0.816596	0.991845	1	0.195355	0.000982716	hypo	hypo
cg00795382	PLXNA1	3	128230890	0.0232037	0.667578	0.570022	0.999999	0.0638001	0.92594	0.570022	1	0.0828325	0.0280362	hypo	hypo
cg00796611	SRGAP2	1	204670067	0.0175831	0.63766	0.40448	0.999999	0.0425274	0.8797	0.40448	1	0.187278	-0.0888845	hypo	hyper
cg00797142	NBN	8	91067455	0.0263349	0.682632	0.420462	0.999999	0.0614293	0.921333	0.420462	1	0.151899	0.0747575	hypo	hypo
cg00797152	CALML5	10	5531568	0.041405	0.737415	0.703056	0.999999	0.11426	0.995561	0.703056	1	0.116883	-0.0296933	hypo	hyper
cg00798317	ITGA3	17	45508933	0.0446964	0.747808	0.533631	0.999999	0.109118	0.989521	0.533631	1	0.14014	-0.0591871	hypo	hyper
cg00798796	KRT1	12	51355459	0.0398595	0.732242	0.732992	0.999999	0.111919	0.992512	0.732992	1	0.223185	0.0503256	hypo	hypo
cg00799121	ADAMTS2	5	178673889	0.0127832	0.605309	0.848331	0.999999	0.0428124	0.881209	0.848331	1	0.132433	0.0136539	hypo	hypo
cg00799842	PCIF1	20	43996678	0.186863	0.940112	0.0337918	0.999999	0.04636	0.892087	0.186863	1	0.0564625	-0.128347	hypo	hyper
cg00800634		4	3852218	0.906979	0.999916	0.0407437	0.999999	0.119662	0.999993	0.906979	1	0.00642756	-0.16039	hypo	hyper
cg00800773	PRKCD	3	53170204	0.0286279	0.69143	0.735844	0.999999	0.0843415	0.957076	0.735844	1	0.125182	-0.0261259	hypo	hyper
cg00800896		5	135359756	0.0157953	0.624517	0.971663	0.999999	0.0525332	0.905696	0.971663	1	0.165604	0.00327787	hypo	hypo
cg00801034	TTLL12	22	41900143	0.0238446	0.670015	0.0792511	0.999999	0.0187607	0.785966	0.0792511	1	0.0898346	0.0959229	hypo	hypo
cg00801098	FAM82A2	15	38818208	0.046668	0.753851	0.387527	0.999999	0.0959015	0.97442	0.387527	1	0.0811679	-0.0481432	hypo	hyper
cg00801568	TIPIN	15	64436204	0.00366773	0.49405	0.772585	0.999999	0.0135392	0.756362	0.772585	1	0.214772	-0.0283045	hypo	hyper
cg00801636	C14orf80	14	105027414	0.0452407	0.749593	0.547894	0.999999	0.111586	0.992212	0.547894	1	0.0669403	-0.0273613	hypo	hyper
cg00802408	C22orf23	22	36679329	0.0440956	0.746658	0.355991	0.999999	0.0868023	0.961232	0.355991	1	-0.138566	-0.0867548	hyper	hyper
cg00802484	UBE2K	4	39449621	0.0154983	0.622683	0.751835	0.999999	0.049415	0.899183	0.751835	1	0.28245	0.0496438	hypo	hypo
cg00802617	SYNM	15	97489121	0.0110611	0.593501	0.480562	0.999999	0.0308208	0.841444	0.480562	1	0.128406	-0.0479038	hypo	hyper
cg00802855	GPR123	10	134761087	0.0368729	0.722289	0.986866	0.999999	0.110481	0.990603	0.986866	1	0.102068	-0.00109201	hypo	hyper
cg00803758		4	184776756	0.029641	0.696706	0.604838	0.999999	0.0810919	0.953342	0.604838	1	0.176019	-0.0567715	hypo	hyper
cg00804043	PIK3R6	17	8712056	0.299078	0.993746	0.0179926	0.999999	0.0365925	0.863499	0.299078	1	0.0282347	-0.0918617	hypo	hyper
cg00804480	SFT2D1	6	166672382	0.000218561	0.27105	0.350767	0.999999	0.000726098	0.421927	0.350767	1	0.207939	-0.0677134	hypo	hyper
cg00805320	DUS2L	16	66614726	0.192357	0.943779	0.0423604	0.999999	0.0567323	0.913109	0.192357	1	0.0535882	0.11772	hypo	hypo
cg00805577	HIP1R	12	121899158	0.0197307	0.649372	0.0832995	0.999999	0.0166363	0.772933	0.0832995	1	0.123209	0.125521	hypo	hypo
cg00806262	SNTN	3	63613641	0.754096	0.999916	0.0218409	0.999999	0.0669624	0.932528	0.754096	1	0.0251442	0.263827	hypo	hypo
cg00806296	PRDM15	21	42144225	0.0128591	0.605556	0.173712	0.999999	0.0193255	0.790265	0.173712	1	0.161787	0.120003	hypo	hypo
cg00807342	VHL	3	10157884	0.0222478	0.662729	0.112076	0.999999	0.0227773	0.810037	0.112076	1	-0.0947446	-0.0901746	hyper	hyper
cg00807877	KIAA0247	14	69165072	0.00950696	0.581957	0.822994	0.999999	0.0326612	0.849493	0.822994	1	0.230984	-0.0266626	hypo	hyper
cg00807909	C5orf58	5	169592196	0.0415937	0.738103	0.690017	0.999999	0.113801	0.995058	0.690017	1	0.173237	0.0460937	hypo	hypo
cg00808730	LGMN	14	92284791	0.0285813	0.69143	0.302535	0.999999	0.0545991	0.910886	0.302535	1	-0.215125	-0.137918	hyper	hyper
cg00809338	MEIS1	2	66651654	0.023305	0.668037	0.553941	0.999999	0.063248	0.924431	0.553941	1	0.156142	0.0551192	hypo	hypo
cg00809453		13	72082568	0.623949	0.999916	0.0316223	0.999999	0.0868226	0.961232	0.623949	1	0.0188193	-0.117707	hypo	hyper
cg00809502	DAOA	13	104940194	0.0207154	0.653781	0.616817	0.999999	0.0598196	0.916662	0.616817	1	0.155065	-0.0453014	hypo	hyper
cg00810316	SNRNP70	19	54278993	0.00338423	0.487291	0.555029	0.999999	0.0112379	0.738536	0.555029	1	0.236506	0.063155	hypo	hypo
cg00810529	PTGFRN	1	117305557	0.0148256	0.61966	0.807322	0.999999	0.0484249	0.897135	0.807322	1	0.291324	-0.0392024	hypo	hyper
cg00810914	MEGF8	19	47571697	0.692251	0.999916	0.0459194	0.999999	0.124135	0.999993	0.692251	1	-0.0322772	0.23151	hyper	hypo
cg00812839		1	145361871	0.0303871	0.700911	0.954588	0.999999	0.0933161	0.970601	0.954588	1	0.190433	0.00678156	hypo	hypo
cg00813440	DMAP1	1	44450359	0.00891106	0.576299	0.220026	0.999999	0.0164489	0.772259	0.220026	1	0.189901	-0.120083	hypo	hyper
cg00814573	MASP1	3	188444749	0.0314314	0.704813	0.13782	0.999999	0.0351687	0.858287	0.13782	1	0.145402	0.13755	hypo	hypo
cg00814751	EIF4E1B	5	176004776	0.0437291	0.744898	0.513084	0.999999	0.104877	0.98464	0.513084	1	0.145126	0.0641097	hypo	hypo
cg00815266		2	25291749	0.451351	0.999916	0.0285224	0.999999	0.0682921	0.934203	0.451351	1	0.0492309	0.204074	hypo	hypo
cg00816008	MPHOSPH6	16	80761497	0.398865	0.999916	0.00530505	0.999999	0.0145005	0.761149	0.398865	1	-0.0556024	-0.266336	hyper	hyper
cg00817331		4	3547294	0.0375656	0.72463	0.437395	0.999999	0.0850344	0.95863	0.437395	1	0.0974754	0.0495579	hypo	hypo
cg00818198		7	54968539	0.00749747	0.561248	0.28139	0.999999	0.016298	0.771284	0.28139	1	-0.312011	-0.168856	hyper	hyper
cg00818473	MIR574	4	38545952	0.990237	0.999916	0.0199264	0.999999	0.0645807	0.927435	0.990237	1	0.00113199	-0.309116	hypo	hyper
cg00819844	CATSPERG	19	43545175	0.0684362	0.804907	0.0477474	0.999999	0.0294722	0.836734	0.0684362	1	-0.108463	-0.164493	hyper	hyper
cg00820065	TP53INP2	20	32755796	0.0319506	0.706124	0.727272	0.999999	0.0924361	0.969304	0.727272	1	0.11735	-0.0258621	hypo	hyper
cg00821604	FARP1	13	97882685	0.0296821	0.696817	0.813843	0.999999	0.0893475	0.964765	0.813843	1	0.159262	-0.0233526	hypo	hyper
cg00822495	OTX2	14	56346243	0.016602	0.629437	0.421404	0.999999	0.0411713	0.875152	0.421404	1	-0.183065	-0.0829828	hyper	hyper
cg00822591	DPH3	3	16281493	0.0197668	0.649372	0.0604076	0.999999	0.0131404	0.752744	0.0604076	1	0.217436	0.240996	hypo	hypo
cg00824109	CHD4	12	6586827	0.0468979	0.7545	0.362412	0.999999	0.0923559	0.969137	0.362412	1	-0.206806	-0.129491	hyper	hyper
cg00824379		4	56507078	0.0152356	0.621229	0.951913	0.999999	0.0508314	0.902373	0.951913	1	0.165541	-0.00553039	hypo	hyper
cg00825047	EIF2AK4	15	38013864	0.0485243	0.760055	0.253386	0.999999	0.0762174	0.946427	0.253386	1	0.134994	0.107105	hypo	hypo
cg00826615		2	121047345	0.01427	0.615927	0.154573	0.999999	0.0195509	0.791065	0.154573	1	0.106379	0.0840017	hypo	hypo
cg00827239	DFFB	1	3781457	0.0350698	0.717308	0.231032	0.999999	0.0547736	0.910886	0.231032	1	0.139654	0.108493	hypo	hypo
cg00827380	DDX18	2	118288515	0.195074	0.945242	0.0435967	0.999999	0.0586517	0.915822	0.195074	1	-0.128803	-0.282946	hyper	hyper
cg00827392	OGFR	20	60907442	0.0023989	0.463112	0.0154971	0.999999	0.00083084	0.440368	0.0154971	1	-0.143845	-0.156417	hyper	hyper
cg00828305	HNRNPA3	2	177785436	0.0495349	0.761737	0.762261	0.999999	0.136232	0.999993	0.762261	1	0.116351	0.024394	hypo	hypo
cg00829406	FRS2	12	68150270	0.806335	0.999916	0.0239665	0.999999	0.0739075	0.94368	0.806335	1	-0.0177513	-0.234135	hyper	hyper
cg00830401	PRKAG2	7	151184491	0.0307036	0.702972	0.052639	0.999999	0.0169394	0.775712	0.052639	1	0.102373	0.127032	hypo	hypo
cg00830626	SREBF2	22	40559158	0.640539	0.999916	0.0207326	0.999999	0.0607309	0.918843	0.640539	1	0.0343474	-0.243801	hypo	hyper
cg00831466	KLHL22	22	19125872	0.122284	0.883264	0.00436021	0.999999	0.0059776	0.671532	0.122284	1	0.0967541	0.256788	hypo	hypo
cg00832101	SNHG11	20	36508657	0.497358	0.999916	0.0372009	0.999999	0.0900416	0.965693	0.497358	1	-0.0546073	-0.238513	hyper	hyper
cg00832923	GIMAP4	7	149901157	3.62374e-05	0.200592	0.000818612	0.999999	3.32539e-06	0.102963	0.000818612	1	0.268161	0.291724	hypo	hypo
cg00833562	CCNF	16	2441148	0.00619805	0.537884	0.867547	0.999999	0.022382	0.806966	0.867547	1	0.118052	-0.00958084	hypo	hyper
cg00834379		1	41599971	0.971098	0.999916	0.0481997	0.999999	0.138856	0.999993	0.971098	1	-0.00153053	-0.118741	hyper	hyper
cg00834858		15	38366643	0.0452963	0.749762	0.805273	0.999999	0.128215	0.999993	0.805273	1	0.125583	-0.0210281	hypo	hyper
cg00836641	PPIL4	6	149909632	0.0142151	0.615499	0.160409	0.999999	0.0199782	0.793527	0.160409	1	0.19978	0.155409	hypo	hypo
cg00836662	MOGAT3	7	100631165	0.749351	0.999916	0.0403525	0.999999	0.114001	0.995297	0.749351	1	0.0099354	-0.0908135	hypo	hyper
cg00836964		5	139117461	0.0233086	0.668037	0.549837	0.999999	0.0630484	0.92398	0.549837	1	0.141824	0.0505879	hypo	hypo
cg00840257	CARHSP1	16	8870532	0.0289212	0.693058	0.629432	0.999999	0.0806468	0.952472	0.629432	1	0.154436	-0.046221	hypo	hyper
cg00843939	NUB1	7	150669675	0.00920966	0.579526	0.137859	0.999999	0.0124159	0.749701	0.137859	1	-0.19343	-0.149272	hyper	hyper
cg00844641	FLNC	7	128257652	0.0466851	0.753985	0.0674016	0.999999	0.0286151	0.833549	0.0674016	1	-0.15757	-0.200827	hyper	hyper
cg00845219	GNB1L	22	18222449	0.00164243	0.417667	0.0461517	0.999999	0.00131708	0.489644	0.0461517	1	-0.342371	-0.291291	hyper	hyper
cg00845891	LANCL2	7	55401574	0.0344108	0.71567	0.742628	0.999999	0.0990306	0.977288	0.742628	1	0.137161	0.0288817	hypo	hypo
cg00846248	C7orf23	7	86687003	0.027127	0.686119	0.0584318	0.999999	0.0165968	0.772933	0.0584318	1	0.145906	0.172513	hypo	hypo
cg00846287	PDLIM5	4	95744966	0.0135633	0.609622	0.630977	0.999999	0.0415107	0.875152	0.630977	1	0.190131	-0.0497423	hypo	hyper
cg00846300	ZNF543	19	62523444	0.291292	0.991877	0.0327106	0.999999	0.0598321	0.916662	0.291292	1	-0.0836004	-0.240098	hyper	hyper
cg00846400	RBM9	22	34755156	0.00947046	0.581957	0.996172	0.999999	0.0332425	0.851842	0.996172	1	-0.157532	-0.000389707	hyper	hyper
cg00846968	NHP2L1	22	40409259	0.0406157	0.734626	0.045307	0.999999	0.018848	0.786482	0.045307	1	0.147737	0.200715	hypo	hypo
cg00847029	GATA2	3	129689534	0.309904	0.996624	0.0448046	0.999999	0.0809725	0.952959	0.309904	1	0.0810877	0.226791	hypo	hypo
cg00847221		17	62378904	0.0238492	0.670015	0.917715	0.999999	0.0752684	0.944263	0.917715	1	0.157948	0.00975401	hypo	hypo
cg00848394	WDR51A	3	52163808	0.778226	0.999916	0.048777	0.999999	0.135231	0.999993	0.778226	1	-0.0150306	-0.149546	hyper	hyper
cg00848509	ZNF263	16	3275857	0.322714	0.999805	0.0182835	0.999999	0.0387998	0.870181	0.322714	1	0.0465125	-0.158572	hypo	hyper
cg00850453	ARL4A	7	12693444	0.00100167	0.378183	0.0190794	0.999999	0.000464332	0.390416	0.0190794	1	0.156503	0.150291	hypo	hypo
cg00850868		10	64107926	0.360143	0.999916	0.0334861	0.999999	0.0692577	0.935132	0.360143	1	-0.0339384	-0.11206	hyper	hyper
cg00851125	RAB11FIP3	16	479846	0.00337874	0.487291	0.311662	0.999999	0.00846231	0.712051	0.311662	1	0.150913	0.0693323	hypo	hypo
cg00852613	RCBTB1	13	49057830	0.179666	0.935375	0.0209457	0.999999	0.0300142	0.839361	0.179666	1	0.0978006	0.238968	hypo	hypo
cg00853189	UBE3C	7	156702289	0.0119985	0.599745	0.784811	0.999999	0.0398303	0.872709	0.784811	1	0.192131	-0.028017	hypo	hyper
cg00853819	MAD1L1	7	1844204	0.0306271	0.702556	0.204771	0.999999	0.045154	0.887718	0.204771	1	0.108669	0.0871045	hypo	hypo
cg00854006	C19orf28	19	3508873	0.0281027	0.690469	0.403826	0.999999	0.0635661	0.925581	0.403826	1	-0.117344	-0.0605915	hyper	hyper
cg00854324	WWP2	16	68498770	0.000772608	0.356666	0.388002	0.999999	0.00245444	0.565311	0.388002	1	0.207632	0.0696977	hypo	hypo
cg00854591		2	493097	0.0378556	0.725206	0.0102467	0.999999	0.00538495	0.656756	0.0378556	1	-0.0927127	-0.161609	hyper	hyper
cg00854751	PIGN	18	58005386	0.608658	0.999916	0.0157736	0.999999	0.0468083	0.893299	0.608658	1	0.0308764	-0.209169	hypo	hyper
cg00854799	PEX10	1	2326258	0.0121259	0.599745	0.417425	0.999999	0.0311851	0.843037	0.417425	1	0.19015	-0.0827529	hypo	hyper
cg00854995	SKP1	5	133540829	0.00259248	0.469993	0.602416	0.999999	0.00911305	0.719019	0.602416	1	0.175759	-0.0401632	hypo	hyper
cg00855461	SIPA1L2	1	230712465	0.417436	0.999916	0.00166442	0.999999	0.0051613	0.651518	0.417436	1	-0.0478289	-0.272314	hyper	hyper
cg00855990	PAX7	1	18831941	0.00695572	0.553655	0.533046	0.999999	0.0213229	0.801242	0.533046	1	0.106602	-0.0329027	hypo	hyper
cg00856336		6	169141685	0.00380505	0.496353	0.212708	0.999999	0.00754065	0.700635	0.212708	1	0.260816	0.150128	hypo	hypo
cg00857326	NRBP2	8	144992801	0.0362909	0.720893	0.346163	0.999999	0.0727461	0.941926	0.346163	1	0.101119	-0.062024	hypo	hyper
cg00857557	MEA1	6	43090028	0.0251443	0.678166	0.625809	0.999999	0.0711055	0.938867	0.625809	1	-0.19611	-0.0577882	hyper	hyper
cg00857963	PTCHD2	1	11512073	0.521927	0.999916	0.031576	0.999999	0.0800762	0.952066	0.521927	1	0.0432931	0.207161	hypo	hypo
cg00858417	YY1	14	99775321	0.549441	0.999916	0.0319883	0.999999	0.0829132	0.956144	0.549441	1	-0.0531842	-0.271643	hyper	hyper
cg00858738		1	69983302	0.408166	0.999916	0.0276091	0.999999	0.0629692	0.923623	0.408166	1	0.0909101	0.34503	hypo	hypo
cg00859112	BCL11B	14	98806312	0.955932	0.999916	0.00843037	0.999999	0.0298844	0.839161	0.955932	1	-0.00329803	-0.227708	hyper	hyper
cg00859888	PARD3	10	34835871	0.0031727	0.482652	0.832246	0.999999	0.0120252	0.74608	0.832246	1	0.215244	0.0204375	hypo	hypo
cg00860379		15	50885114	0.621003	0.999916	0.0369399	0.999999	0.0988495	0.977215	0.621003	1	-0.0360769	-0.216872	hyper	hyper
cg00860570	PTCD3	2	86186848	0.0160637	0.626174	0.146086	0.999999	0.0208194	0.798007	0.146086	1	-0.180571	-0.148436	hyper	hyper
cg00860742	PTPRN2	7	157848976	0.0408623	0.735641	0.814843	0.999999	0.11774	0.999993	0.814843	1	0.127907	-0.0198957	hypo	hyper
cg00861009	HOXD11	2	176681934	0.523017	0.999916	0.0423771	0.999999	0.103328	0.983113	0.523017	1	0.0530863	-0.239781	hypo	hyper
cg00861295	LOC388946	2	46558854	0.029863	0.697714	0.571207	0.999999	0.0794958	0.951283	0.571207	1	0.100969	0.0357001	hypo	hypo
cg00861316	MIR1237	11	63891793	6.24305e-05	0.214908	0.712525	0.999999	0.000289084	0.343622	0.712525	1	0.242675	-0.0282842	hypo	hyper
cg00861635	ZNF200	16	3225426	0.0259486	0.680798	0.0159613	0.999999	0.0057946	0.665649	0.0259486	1	-0.164763	-0.249246	hyper	hyper
cg00862116	ABCB1	7	87068280	0.457992	0.999916	0.0181058	0.999999	0.0465144	0.892633	0.457992	1	0.0462759	-0.211078	hypo	hyper
cg00862417		1	202029819	0.00086269	0.366848	0.817871	0.999999	0.00357854	0.604736	0.817871	1	0.292497	-0.02636	hypo	hyper
cg00862770	FKBP5	6	35763742	0.523235	0.999916	0.0467028	0.999999	0.11192	0.992512	0.523235	1	-0.0542812	-0.240145	hyper	hyper
cg00863094		3	198211751	0.0391861	0.729488	0.532155	0.999999	0.0972158	0.976105	0.532155	1	0.105287	0.0433878	hypo	hypo
cg00864334	MAP1LC3A	20	32608558	0.0203947	0.652161	0.241312	0.999999	0.0355588	0.860236	0.241312	1	0.136508	0.0937399	hypo	hypo
cg00864821		10	7596568	0.0162984	0.627334	0.293317	0.999999	0.0330391	0.851101	0.293317	1	0.145945	0.0864393	hypo	hypo
cg00865054	OSBPL9	1	51880789	0.000161291	0.25569	0.169056	0.999999	0.000375837	0.371268	0.169056	1	0.255157	-0.120271	hypo	hyper
cg00865390		8	91782498	0.0298619	0.697714	0.502225	0.999999	0.0751481	0.944145	0.502225	1	0.148053	-0.062074	hypo	hyper
cg00865429	CLNK	4	10201875	0.0137341	0.610923	0.822622	0.999999	0.0453691	0.888487	0.822622	1	0.0960041	0.0117324	hypo	hypo
cg00865724	NR2F6	19	17207507	0.0499638	0.762501	0.688145	0.999999	0.132853	0.999993	0.688145	1	-0.171233	-0.0477452	hyper	hyper
cg00865927		14	52490794	0.00951916	0.581957	0.191917	0.999999	0.0158862	0.76728	0.191917	1	0.194447	0.132209	hypo	hypo
cg00866321	ADAMTS18	16	75979194	0.0443724	0.747581	0.2194	0.999999	0.0644022	0.92715	0.2194	1	0.160225	0.134162	hypo	hypo
cg00866986	ATPAF2	17	17883128	0.0224438	0.66409	0.894077	0.999999	0.0711719	0.938915	0.894077	1	-0.0979589	0.00771255	hyper	hypo
cg00867113	VGLL4	3	11581697	0.0061617	0.537884	0.865399	0.999999	0.0222346	0.8059	0.865399	1	0.125951	0.0103814	hypo	hypo
cg00867694	CCDC88C	14	90954607	0.0260937	0.681215	0.576251	0.999999	0.0709951	0.938781	0.576251	1	0.109412	0.0372189	hypo	hypo
cg00868476		8	30305548	0.0272513	0.686277	0.289442	0.999999	0.0510321	0.903025	0.289442	1	0.215865	0.140973	hypo	hypo
cg00869533	VRK2	2	58240181	0.0235215	0.668492	0.265922	0.999999	0.0427077	0.88064	0.265922	1	0.200958	0.134247	hypo	hypo
cg00870095	RSPO1	1	37872133	0.465655	0.999916	0.0485419	0.999999	0.109429	0.990032	0.465655	1	0.0237411	-0.0910457	hypo	hyper
cg00870265	C19orf22	19	863831	0.0377224	0.725194	0.588004	0.999999	0.0983958	0.976741	0.588004	1	-0.167173	-0.0592341	hyper	hyper
cg00870778	MGC72080	7	97436428	0.00915887	0.579526	0.64183	0.999999	0.0294055	0.836285	0.64183	1	0.168738	-0.0403242	hypo	hyper
cg00871718	GRM6	5	178344578	0.0281449	0.690469	0.594288	0.999999	0.0769815	0.947085	0.594288	1	0.196669	-0.0646576	hypo	hyper
cg00872151	CDH4	20	59397782	0.00235663	0.462529	0.312815	0.999999	0.00611831	0.675881	0.312815	1	0.194427	0.0855464	hypo	hypo
cg00873037	NEIL2	8	11664393	0.00114265	0.388896	0.603001	0.999999	0.00427285	0.628258	0.603001	1	-0.229244	0.0480016	hyper	hypo
cg00873850	PDGFRA	4	54794594	0.0349669	0.717235	0.665257	0.999999	0.0968129	0.975492	0.665257	1	-0.0887601	-0.0247169	hyper	hyper
cg00874691		4	78086708	0.0484568	0.759967	0.55301	0.999999	0.118747	0.999993	0.55301	1	0.132935	-0.0544671	hypo	hyper
cg00875191	CDCA4	14	104558693	0.0311546	0.704328	0.0615784	0.999999	0.0193184	0.790265	0.0615784	1	-0.150464	-0.18034	hyper	hyper
cg00875382		4	103761284	0.0264789	0.682972	0.130799	0.999999	0.0293906	0.836163	0.130799	1	0.140246	0.13081	hypo	hypo
cg00876191	CD47	3	109291806	0.484541	0.999916	0.0222616	0.999999	0.0570978	0.913641	0.484541	1	-0.0361483	-0.169017	hyper	hyper
cg00876784		19	44677856	0.0355648	0.71804	0.0584612	0.999999	0.0206553	0.797295	0.0584612	1	0.0975834	0.121612	hypo	hypo
cg00877619	SCN10A	3	38747430	0.815658	0.999916	0.0154333	0.999999	0.0502441	0.901256	0.815658	1	0.0168899	0.252461	hypo	hypo
cg00878630	COPS7B	2	232359353	0.0102018	0.587565	0.155243	0.999999	0.0146866	0.761306	0.155243	1	-0.264613	-0.198285	hyper	hyper
cg00878827	YLPM1	14	74299740	0.00906308	0.578315	0.127595	0.999999	0.0116211	0.743214	0.127595	1	0.131155	0.103767	hypo	hypo
cg00879003		3	138969876	0.073778	0.815743	0.0201134	0.999999	0.0155833	0.766993	0.073778	1	0.130122	-0.238341	hypo	hyper
cg00879163	C7orf42	7	66023514	0.00278166	0.471324	0.326161	0.999999	0.00727476	0.698924	0.326161	1	-0.263846	-0.115001	hyper	hyper
cg00879667	CAPS	19	5866215	0.0235935	0.668755	0.759781	0.999999	0.0718998	0.940239	0.759781	1	0.0952272	-0.0173793	hypo	hyper
cg00880494	HSPA2	14	64076718	0.809015	0.999916	0.0148425	0.999999	0.0484964	0.897431	0.809015	1	0.0163132	-0.236666	hypo	hyper
cg00881585		4	41448325	0.554198	0.999916	0.0318532	0.999999	0.0831389	0.956144	0.554198	1	-0.0387874	0.20067	hyper	hypo
cg00881883	CNPY3	6	43005277	0.870607	0.999916	0.000712747	0.999999	0.00301953	0.585522	0.870607	1	-0.0123156	-0.380644	hyper	hyper
cg00882685		2	232236742	0.0406047	0.7346	0.79964	0.999999	0.116474	0.998659	0.79964	1	-0.103818	-0.0174798	hyper	hyper
cg00883854	RPS29	14	49122860	0.0442512	0.747153	0.0682868	0.999999	0.0278902	0.830857	0.0682868	1	0.101942	-0.127975	hypo	hyper
cg00884068		8	343237	0.0356238	0.71804	0.801014	0.999999	0.104134	0.984196	0.801014	1	0.141674	0.0230516	hypo	hypo
cg00884606	NOL4	18	30057452	0.0406947	0.735115	0.903064	0.999999	0.119416	0.999993	0.903064	1	0.136572	0.011036	hypo	hypo
cg00885176	XKR9	8	71743999	0.0428063	0.741869	0.620149	0.999999	0.112269	0.992606	0.620149	1	0.156121	-0.0519679	hypo	hyper
cg00885901	PGD	1	10382282	0.0300976	0.699087	0.878711	0.999999	0.0916862	0.968011	0.878711	1	0.0965337	0.00919619	hypo	hypo
cg00885918	MYLK2	20	29870658	0.046864	0.754348	0.729304	0.999999	0.128282	0.999993	0.729304	1	0.0962152	0.0227932	hypo	hypo
cg00887700	EIF2B1	12	122684313	0.0470057	0.75505	0.563761	0.999999	0.116477	0.998659	0.563761	1	-0.131764	-0.0521697	hyper	hyper
cg00888162	FAM82A1	2	38005806	0.0359618	0.719397	0.484297	0.999999	0.0865833	0.960975	0.484297	1	-0.123384	0.055955	hyper	hypo
cg00888876	ANKRD17	4	74343636	0.0181683	0.641648	0.0221815	0.999999	0.00574244	0.665484	0.0221815	1	0.0954233	-0.128269	hypo	hyper
cg00889778		3	178471296	0.0193937	0.648597	0.237726	0.999999	0.0339114	0.853641	0.237726	1	0.152417	-0.104574	hypo	hyper
cg00890054	SPSB1	1	9328410	0.0287939	0.692697	0.899886	0.999999	0.0885271	0.963687	0.899886	1	0.19383	0.0150934	hypo	hypo
cg00890070		3	178933979	0.0337067	0.713558	0.779417	0.999999	0.0986027	0.977088	0.779417	1	0.264313	0.0472661	hypo	hypo
cg00891242	RSRC1	3	159310859	0.180092	0.935484	0.0127837	0.999999	0.0196897	0.792052	0.180092	1	-0.108731	-0.288225	hyper	hyper
cg00892353	C8orf76	8	124317129	0.0141654	0.614721	0.757092	0.999999	0.0457047	0.889373	0.757092	1	0.130744	0.0221578	hypo	hypo
cg00892804	KLHL24	3	184836066	0.0313768	0.70479	0.328058	0.999999	0.0620543	0.922375	0.328058	1	-0.122633	-0.0758859	hyper	hyper
cg00894103	ALPK3	15	83160254	0.794381	0.999916	0.03975	0.999999	0.114186	0.995556	0.794381	1	0.0155688	0.175037	hypo	hypo
cg00894481	AGMAT	1	15784788	0.472	0.999916	0.024885	0.999999	0.0620911	0.922375	0.472	1	-0.0248094	-0.110491	hyper	hyper
cg00895070	FBXO15	18	69963679	0.0222293	0.662713	0.317574	0.999999	0.0455118	0.888851	0.317574	1	0.153412	-0.0910242	hypo	hyper
cg00896193	CMIP	16	80087448	0.00295696	0.476853	0.15796	0.999999	0.00500841	0.648651	0.15796	1	0.226862	0.144037	hypo	hypo
cg00897799	ESD	13	46265898	0.0198972	0.649372	0.162084	0.999999	0.0268065	0.82632	0.162084	1	0.171781	0.140628	hypo	hypo
cg00898026		8	43178088	0.0336125	0.71309	0.660315	0.999999	0.0933211	0.970601	0.660315	1	0.153782	0.0431558	hypo	hypo
cg00901574	POFUT1	20	30268658	0.527341	0.999916	0.0322113	0.999999	0.0820717	0.954822	0.527341	1	0.0333582	-0.161099	hypo	hyper
cg00902104		10	124891898	0.00116829	0.389656	0.0936309	0.999999	0.00156971	0.515108	0.0936309	1	-0.222716	-0.152883	hyper	hyper
cg00902741	KCNJ14	19	53655874	0.0465976	0.753695	0.316313	0.999999	0.0847187	0.957654	0.316313	1	0.144178	0.0992824	hypo	hypo
cg00903154	ZNF174	16	3393730	0.905893	0.999916	0.0359694	0.999999	0.107492	0.987541	0.905893	1	0.00535625	-0.135578	hypo	hyper
cg00903452	BTBD16	10	124036976	0.00706815	0.55479	0.545143	0.999999	0.0218418	0.804029	0.545143	1	0.133967	-0.0402158	hypo	hyper
cg00903962	HIST1H1C	6	26164674	0.430814	0.999916	0.0160664	0.999999	0.0404652	0.873721	0.430814	1	-0.0329744	-0.144447	hyper	hyper
cg00906088	CHCHD6	3	127905755	0.0133799	0.608056	0.527438	0.999999	0.0380941	0.867666	0.527438	1	-0.261983	0.0900643	hyper	hypo
cg00906838	CSMD2	1	34087886	0.2312	0.964781	0.00855522	0.999999	0.0162691	0.771057	0.2312	1	-0.059247	-0.186868	hyper	hyper
cg00907274	SLC4A7	3	27473165	0.0125375	0.602996	0.450495	0.999999	0.0333819	0.852265	0.450495	1	0.201731	-0.0820703	hypo	hyper
cg00907661	ZDHHC20	13	20932728	0.0246082	0.675773	0.13201	0.999999	0.0278258	0.830632	0.13201	1	0.236474	0.216918	hypo	hypo
cg00907843	MLXIPL	7	72676824	0.0123078	0.60061	0.0678971	0.999999	0.00966427	0.723847	0.0678971	1	-0.270579	-0.26986	hyper	hyper
cg00908631	CDKN2C	1	51206204	0.0478826	0.758267	0.719501	0.999999	0.130084	0.999993	0.719501	1	0.105879	0.0261571	hypo	hypo
cg00908828	BCAR1	16	73854925	0.0466383	0.753737	0.883547	0.999999	0.133743	0.999993	0.883547	1	0.0952919	0.00953954	hypo	hypo
cg00908833	TFAP2B	6	50918391	0.0216219	0.657827	0.139947	0.999999	0.0261678	0.822896	0.139947	1	0.146874	-0.128944	hypo	hyper
cg00909401		2	43182161	0.0134743	0.608917	0.21359	0.999999	0.0230139	0.810092	0.21359	1	0.155987	0.106361	hypo	hypo
cg00909847		2	132755397	0.0407865	0.735261	0.231155	0.999999	0.0621586	0.922376	0.231155	1	0.122153	0.0978865	hypo	hypo
cg00910333	TARBP2	12	52181550	0.0138426	0.611895	0.189883	0.999999	0.0218337	0.804029	0.189883	1	-0.348086	-0.251465	hyper	hyper
cg00910586		8	54684799	0.401441	0.999916	0.0316282	0.999999	0.0703631	0.937518	0.401441	1	0.18279	-0.666219	hypo	hyper
cg00910827		13	111943708	0.0302831	0.700271	0.515692	0.999999	0.076809	0.946969	0.515692	1	0.175818	0.0715903	hypo	hypo
cg00911873	PRPS1L1	7	18033988	0.0173051	0.63532	0.907516	0.999999	0.0566503	0.912923	0.907516	1	0.255345	0.0167781	hypo	hypo
cg00912149	AANAT	17	71961405	0.0249787	0.677432	0.92634	0.999999	0.0784917	0.949793	0.92634	1	0.103325	-0.00575789	hypo	hyper
cg00912247		14	103960161	0.00461324	0.513792	0.453699	0.999999	0.0136763	0.75819	0.453699	1	0.268578	-0.0946091	hypo	hyper
cg00912580	MGAT5	2	134886003	0.0235673	0.668524	0.520443	0.999999	0.0622601	0.922376	0.520443	1	0.0950382	-0.0365148	hypo	hyper
cg00912639	PYROXD1	12	21481811	0.957592	0.999916	0.00229612	0.999999	0.00908044	0.719019	0.957592	1	-0.00411137	-0.346206	hyper	hyper
cg00913289	PTMA	2	232281525	0.890646	0.999916	0.0224692	0.999999	0.0712059	0.938915	0.890646	1	0.00306648	-0.072974	hypo	hyper
cg00915178	PTGER3	1	71286321	0.396845	0.999916	0.046054	0.999999	0.0961122	0.97455	0.396845	1	0.0385728	-0.128744	hypo	hyper
cg00915289	SHC1	1	153213570	0.0231868	0.667546	0.964492	0.999999	0.0737424	0.943445	0.964492	1	0.107937	-0.0028576	hypo	hyper
cg00915372	SEC14L1	17	72721055	0.0255079	0.679337	0.228127	0.999999	0.0417394	0.875463	0.228127	1	0.108121	-0.0795044	hypo	hyper
cg00915395	DGKG	3	187469311	0.823216	0.999916	0.0441157	0.999999	0.125873	0.999993	0.823216	1	-0.00953514	-0.12231	hyper	hyper
cg00915990		3	125263304	0.0498913	0.762187	0.236636	0.999999	0.0745832	0.943861	0.236636	1	0.0839173	0.0694612	hypo	hypo
cg00916432		4	138049294	0.0335902	0.71309	0.309073	0.999999	0.0634449	0.925122	0.309073	1	0.139159	0.0908122	hypo	hypo
cg00916831	TFDP1	13	113308425	0.410944	0.999916	0.0399553	0.999999	0.0869296	0.961287	0.410944	1	0.0426477	-0.151288	hypo	hyper
cg00917154		18	75660223	0.652326	0.999916	0.0251585	0.999999	0.0724141	0.941255	0.652326	1	0.0303556	-0.215779	hypo	hyper
cg00918422	SRM	1	11037638	0.616328	0.999916	0.041084	0.999999	0.108144	0.988347	0.616328	1	-0.0511367	0.296649	hyper	hypo
cg00918794	PPIB	15	62241994	0.305732	0.995307	0.0454663	0.999999	0.0816188	0.95406	0.305732	1	0.0591318	-0.163419	hypo	hyper
cg00919237	ABCB4	7	86940197	0.0333984	0.712434	0.406375	0.999999	0.073947	0.94368	0.406375	1	0.216869	0.115161	hypo	hypo
cg00919585	PARP3	3	51950810	0.00111556	0.388203	0.114495	0.999999	0.0017133	0.529634	0.114495	1	-0.198184	-0.127256	hyper	hyper
cg00920348	SGIP1	1	66771892	0.00237436	0.462529	0.00230715	0.999999	0.000196693	0.314422	0.00237436	1	0.164383	-0.229391	hypo	hyper
cg00922522	RIMBP2	12	129484815	0.0275658	0.687927	0.746718	0.999999	0.0818493	0.954654	0.746718	1	0.129384	0.0256658	hypo	hypo
cg00922727	C6orf182	6	109521816	0.519604	0.999916	0.00710489	0.999999	0.0214241	0.801804	0.519604	1	-0.0471305	-0.285179	hyper	hyper
cg00923458	XCL2	1	166781156	0.000416401	0.321749	0.00507039	0.999999	8.66684e-05	0.273769	0.00507039	1	0.274479	0.29498	hypo	hypo
cg00924622	CROCCL2	1	16692280	0.0387091	0.727976	0.679329	0.999999	0.106617	0.986022	0.679329	1	0.107493	-0.0291995	hypo	hyper
cg00925831	SVEP1	9	112380617	0.0159298	0.624827	0.325817	0.999999	0.0344525	0.855502	0.325817	1	0.172937	0.0953386	hypo	hypo
cg00925871	MTPAP	10	30677839	0.0475444	0.757254	0.636959	0.999999	0.123793	0.999993	0.636959	1	0.0994775	0.0322627	hypo	hypo
cg00926502	BIVM	13	102249550	0.00349866	0.492047	0.321645	0.999999	0.00888562	0.717856	0.321645	1	-0.248068	-0.112071	hyper	hyper
cg00927169	MMP15	16	56616606	0.119405	0.879012	0.00434649	0.999999	0.0058676	0.667818	0.119405	1	-0.131668	-0.346813	hyper	hyper
cg00927594	LRRK1	15	99331822	0.0071809	0.556173	0.0851966	0.999999	0.00719793	0.698924	0.0851966	1	0.19008	0.165132	hypo	hypo
cg00928226		2	68203593	0.00672299	0.548791	0.686633	0.999999	0.0227156	0.809438	0.686633	1	0.22492	0.0446671	hypo	hypo
cg00928393	HERC2	15	26031983	0.0180682	0.640822	0.0438333	0.999999	0.00958584	0.723847	0.0438333	1	0.206627	0.242884	hypo	hypo
cg00928894	C16orf35	16	128269	0.0298929	0.697714	0.024171	0.999999	0.00902064	0.718735	0.0298929	1	-0.112019	-0.162123	hyper	hyper
cg00929322		7	122687383	0.516603	0.999916	0.0490902	0.999999	0.116012	0.997977	0.516603	1	0.0484811	0.208738	hypo	hypo
cg00929392	IFFO2	1	19155778	0.0074143	0.559811	0.621413	0.999999	0.023965	0.814803	0.621413	1	0.136471	0.0336308	hypo	hypo
cg00929493	GPR153	1	6236589	0.0477535	0.758108	0.852447	0.999999	0.13562	0.999993	0.852447	1	0.0866098	0.011069	hypo	hypo
cg00929565	CREB3L2	7	137337627	0.988359	0.999916	0.00454335	0.999999	0.0170463	0.777244	0.988359	1	-0.000512397	-0.14529	hyper	hyper
cg00930213	HDAC2	6	114397945	0.841476	0.999916	0.0382996	0.999999	0.112133	0.992512	0.841476	1	0.015063	-0.222439	hypo	hyper
cg00930246	DCUN1D4	4	52475922	0.0470949	0.755523	0.352643	0.999999	0.0915454	0.967905	0.352643	1	0.114372	-0.0731662	hypo	hyper
cg00931491	SULT1A2	16	28515789	0.803864	0.999916	0.0448514	0.999999	0.126963	0.999993	0.803864	1	-0.0177925	-0.204556	hyper	hyper
cg00932141	ANTXR2	4	81051211	0.0393984	0.729901	0.274183	0.999999	0.0673929	0.932968	0.274183	1	0.172703	0.125292	hypo	hypo
cg00932677		4	188013062	0.00131154	0.401218	0.0656524	0.999999	0.00137617	0.49406	0.0656524	1	0.231661	0.177217	hypo	hypo
cg00933692	MYH1	17	10362090	0.0100273	0.586103	0.0202712	0.999999	0.00328915	0.593613	0.0202712	1	0.206156	0.256657	hypo	hypo
cg00934299		16	86969143	0.00616452	0.537884	0.000280968	0.999999	7.30268e-05	0.265806	0.00616452	1	0.118699	-0.226531	hypo	hyper
cg00934997	C14orf169	14	73027192	0.0334826	0.712834	0.85995	0.999999	0.100196	0.978851	0.85995	1	0.137989	0.0155201	hypo	hypo
cg00935043	IRS1	2	227306847	0.0498238	0.762171	0.917024	0.999999	0.142227	0.999993	0.917024	1	0.147238	-0.0106404	hypo	hyper
cg00935119	CDKN1A	6	36755522	0.00696288	0.553676	0.559185	0.999999	0.0217789	0.803944	0.559185	1	0.104387	-0.0301834	hypo	hyper
cg00935361		21	46545109	0.0239711	0.67086	0.534762	0.999999	0.0639763	0.926507	0.534762	1	0.186933	-0.0695746	hypo	hyper
cg00936547	SYN3	22	31525667	0.0265688	0.683369	0.792461	0.999999	0.0805411	0.952446	0.792461	1	0.224834	0.0360782	hypo	hypo
cg00936911	SERTAD4	1	208482560	0.0286587	0.691654	0.592847	0.999999	0.0781185	0.949034	0.592847	1	0.120946	-0.0400557	hypo	hyper
cg00937518	EPHB2	1	22909455	0.00608287	0.537007	0.250912	0.999999	0.0127229	0.751315	0.250912	1	0.127251	-0.0714517	hypo	hyper
cg00938087	RGS9	17	60617388	0.0329321	0.710464	0.646111	0.999999	0.0909501	0.967149	0.646111	1	0.20761	0.0606312	hypo	hypo
cg00938859	SDHAP3	5	1644904	0.0938845	0.845322	0.0446101	0.999999	0.0354405	0.859501	0.0938845	1	0.208529	0.350237	hypo	hypo
cg00939301	CHN1	2	175578527	0.0353041	0.71784	0.242694	0.999999	0.0568685	0.913212	0.242694	1	-0.0786859	-0.0596831	hyper	hyper
cg00939618	KIAA1737	14	76634045	0.676166	0.999916	0.0162889	0.999999	0.0499577	0.899787	0.676166	1	-0.0260358	-0.215178	hyper	hyper
cg00939627		16	4934686	0.0255298	0.679337	0.310595	0.999999	0.0503673	0.901673	0.310595	1	-0.121093	-0.0747437	hyper	hyper
cg00939649	CMTM1	16	65158201	0.3625	0.999916	0.0203094	0.999999	0.0452316	0.88808	0.3625	1	0.073154	0.266277	hypo	hypo
cg00940007		15	39004023	0.0200471	0.650256	0.700685	0.999999	0.0607287	0.918843	0.700685	1	0.0979128	0.0218383	hypo	hypo
cg00940212	GARS	7	30600276	0.0196844	0.649372	0.0740382	0.999999	0.0152295	0.765412	0.0740382	1	-0.227532	-0.239269	hyper	hyper
cg00940313	MIR212	17	1900573	0.930639	0.999916	0.000916132	0.999999	0.00385227	0.610845	0.930639	1	0.007479	-0.422564	hypo	hyper
cg00940867		5	14108789	0.0332753	0.712173	0.400699	0.999999	0.0734043	0.942785	0.400699	1	0.208586	-0.112037	hypo	hyper
cg00941396	KRT34	17	36793086	0.0408531	0.73555	0.92707	0.999999	0.120177	0.999993	0.92707	1	0.120639	0.0073322	hypo	hypo
cg00943083	ARSB	5	78170333	0.0452487	0.749598	0.109602	0.999999	0.0401937	0.873157	0.109602	1	0.145469	0.160341	hypo	hypo
cg00943124	CRAMP1L	16	1645668	0.855884	0.999916	0.0356976	0.999999	0.105882	0.985228	0.855884	1	0.00576999	-0.0952057	hypo	hyper
cg00944227	FAM83A	8	124284333	0.0481922	0.759265	0.224108	0.999999	0.0699255	0.936428	0.224108	1	0.122277	0.103204	hypo	hypo
cg00944502	PPWD1	5	64894753	0.0144239	0.616884	0.544228	0.999999	0.0411659	0.875152	0.544228	1	-0.297045	-0.0991382	hyper	hyper
cg00944862		4	3482048	0.0168379	0.630845	0.363486	0.999999	0.0386405	0.86926	0.363486	1	0.118244	-0.0607863	hypo	hyper
cg00946032	NAV1	1	200024289	0.187761	0.94084	0.0135041	0.999999	0.0212157	0.800955	0.187761	1	0.0823571	0.220373	hypo	hypo
cg00946381	TRAF7	16	2145242	0.171532	0.929861	0.00625317	0.999999	0.0103019	0.728018	0.171532	1	0.0595163	-0.171067	hypo	hyper
cg00946491	STARD13	13	32658517	0.272097	0.984414	0.0146678	0.999999	0.0289577	0.835269	0.272097	1	0.054775	-0.174061	hypo	hyper
cg00949384	RPS6KA2	6	166864698	0.600082	0.999916	0.0338369	0.999999	0.0906046	0.966435	0.600082	1	0.0342484	-0.197606	hypo	hyper
cg00949511		4	99607873	0.309549	0.996454	0.0437115	0.999999	0.079263	0.950882	0.309549	1	-0.0791862	-0.222505	hyper	hyper
cg00949578	C18orf62	18	71269773	0.00733437	0.558555	0.248712	0.999999	0.0148514	0.761775	0.248712	1	0.166017	0.0960163	hypo	hypo
cg00949622	ZNF564	19	12523585	0.0425081	0.741128	0.130639	0.999999	0.0433987	0.881899	0.130639	1	-0.191294	-0.196197	hyper	hyper
cg00949635	MANBA	4	103853673	0.000156065	0.255386	0.116868	0.999999	0.000293024	0.344105	0.116868	1	0.418775	0.225234	hypo	hypo
cg00950038	TRIB3	20	323186	0.0283152	0.690778	0.726592	0.999999	0.0830984	0.956144	0.726592	1	0.149633	0.0323019	hypo	hypo
cg00950385	NXN	17	692496	0.0317204	0.705523	0.89706	0.999999	0.0963046	0.974584	0.89706	1	0.165581	-0.0135098	hypo	hyper
cg00950398	NKX2-8	14	36121614	0.0190296	0.646669	0.893596	0.999999	0.0614973	0.921333	0.893596	1	0.129371	0.00994416	hypo	hypo
cg00950856	USP43	17	9572230	0.28382	0.989098	0.044346	0.999999	0.0760272	0.946427	0.28382	1	-0.0823975	-0.218681	hyper	hyper
cg00951879		6	161331003	0.0432593	0.743689	0.984959	0.999999	0.126704	0.999993	0.984959	1	0.146926	-0.00186184	hypo	hyper
cg00952054		1	9359634	0.0260067	0.680798	0.524296	0.999999	0.067863	0.933709	0.524296	1	0.154009	0.0596844	hypo	hypo
cg00952134	PPP1R15B	1	202647641	0.00121645	0.392519	0.550284	0.999999	0.00436171	0.632684	0.550284	1	-0.376448	-0.0911388	hyper	hyper
cg00952201	NFATC1	18	75271623	0.00595725	0.535417	0.067802	0.999999	0.00522273	0.652739	0.067802	1	0.198119	0.178546	hypo	hypo
cg00953069	SSR2	1	154258565	0.0285605	0.69143	0.113213	0.999999	0.0284253	0.83279	0.113213	1	0.167733	-0.166566	hypo	hyper
cg00954230		12	10197555	0.0261498	0.681336	0.957918	0.999999	0.0819066	0.954753	0.957918	1	0.0846626	-0.00271541	hypo	hyper
cg00955682	PAIP2	5	138705237	0.0249953	0.677432	0.466242	0.999999	0.0619477	0.922375	0.466242	1	-0.209419	-0.0922604	hyper	hyper
cg00955867	NHLH1	1	158603662	0.111034	0.867189	0.0209643	0.999999	0.0216785	0.803711	0.111034	1	0.0776468	-0.159042	hypo	hyper
cg00955911	FOXA1	14	37131739	0.00946872	0.581957	0.740195	0.999999	0.0316654	0.844995	0.740195	1	0.134247	0.0229655	hypo	hypo
cg00956114	ITIH5	10	7665594	0.0120502	0.599745	0.00574579	0.999999	0.00142148	0.499612	0.0120502	1	0.175919	-0.271316	hypo	hyper
cg00957686		18	15151139	0.0138442	0.611895	0.0977273	0.999999	0.0138667	0.75819	0.0977273	1	-0.0931302	-0.085494	hyper	hyper
cg00958517	ST3GAL2	16	69030817	0.00938284	0.581957	0.4736	0.999999	0.0264336	0.823572	0.4736	1	-0.173906	0.0643599	hyper	hypo
cg00958605	HIST1H3B	6	26141373	0.0222626	0.663074	0.960473	0.999999	0.0711392	0.938915	0.960473	1	-0.238858	0.0069893	hyper	hypo
cg00958676	MSRA	8	9949051	0.0149265	0.619933	0.0919854	0.999999	0.0141517	0.758892	0.0919854	1	-0.215287	-0.203614	hyper	hyper
cg00959118	SLC19A2	1	167721679	0.0125041	0.602996	0.780876	0.999999	0.0412778	0.875152	0.780876	1	0.156327	-0.0233698	hypo	hyper
cg00959749	TMEM48	1	54075269	0.00990489	0.5859	0.0666031	0.999999	0.0079394	0.705436	0.0666031	1	0.243795	0.236613	hypo	hypo
cg00960373	SLFNL1	1	41260888	0.0339287	0.714438	0.157115	0.999999	0.0410735	0.875152	0.157115	1	0.0704193	0.0644066	hypo	hypo
cg00961139	PRAMEF18	1	13347592	0.844801	0.999916	0.0206516	0.999999	0.0654912	0.929115	0.844801	1	-0.00944354	-0.160166	hyper	hyper
cg00962000		1	99838248	0.0163874	0.628342	0.500433	0.999999	0.0444823	0.884475	0.500433	1	0.211394	-0.08005	hypo	hyper
cg00963942	ST7	7	116425483	0.00777087	0.563618	0.160708	0.999999	0.0118619	0.745113	0.160708	1	-0.182395	-0.129769	hyper	hyper
cg00964055	PCMT1	6	150112398	0.0222996	0.663422	0.240733	0.999999	0.0385242	0.869194	0.240733	1	0.0898521	-0.0627487	hypo	hyper
cg00964103	ESRRG	1	214963884	0.645484	0.999916	0.0296811	0.999999	0.083108	0.956144	0.645484	1	-0.0246205	-0.166159	hyper	hyper
cg00964221		8	30359571	0.88061	0.999916	0.0313101	0.999999	0.0949762	0.973171	0.88061	1	0.0104751	-0.21454	hypo	hyper
cg00964963	CDH2	18	23824207	0.316726	0.998076	0.0189375	0.999999	0.0393884	0.871162	0.316726	1	0.0626989	0.209852	hypo	hypo
cg00965133	BLCAP	20	35590991	0.0135088	0.60917	0.799043	0.999999	0.0444695	0.88445	0.799043	1	0.108087	-0.0149637	hypo	hyper
cg00965154	SMTN	22	29815117	0.00060063	0.348031	0.631378	0.999999	0.0023743	0.564168	0.631378	1	0.250093	0.0454599	hypo	hypo
cg00965204	EEF2K	16	22125547	0.356999	0.999916	0.0415593	0.999999	0.082724	0.956144	0.356999	1	-0.0483074	-0.151548	hyper	hyper
cg00966380		12	45919710	0.0226862	0.665315	0.181298	0.999999	0.0323131	0.848017	0.181298	1	0.15829	0.126643	hypo	hypo
cg00966925	SLC16A8	22	36806254	0.0215937	0.657795	0.212087	0.999999	0.0343697	0.855473	0.212087	1	0.10353	0.0765495	hypo	hypo
cg00967294	ARHGAP26	5	142425797	0.333782	0.999916	0.0255002	0.999999	0.0525057	0.905631	0.333782	1	0.101874	0.335312	hypo	hypo
cg00968012	CDK5RAP3	17	43403403	0.000547098	0.343704	0.390639	0.999999	0.00179664	0.536415	0.390639	1	-0.335877	0.108645	hyper	hypo
cg00968020	SDK1	7	4051783	0.02632	0.682498	0.806769	0.999999	0.0802258	0.952281	0.806769	1	0.120728	0.0179767	hypo	hypo
cg00968800	CCNL2	1	1325569	0.660858	0.999916	0.0444532	0.999999	0.118584	0.999993	0.660858	1	-0.0260653	-0.169835	hyper	hyper
cg00970737		17	26060535	0.714795	0.999916	0.0377168	0.999999	0.10606	0.98544	0.714795	1	-0.0322628	0.261453	hyper	hypo
cg00971891	C3orf38	3	88282085	0.985418	0.999916	0.00102976	0.999999	0.00430927	0.629584	0.985418	1	0.00118734	-0.315926	hypo	hyper
cg00973424		1	162592534	0.0200695	0.65069	0.297768	0.999999	0.0401123	0.872838	0.297768	1	0.218209	-0.132569	hypo	hyper
cg00973944	SHROOM3	4	77913051	0.0387068	0.727976	0.749078	0.999999	0.109996	0.990105	0.749078	1	0.108215	-0.022736	hypo	hyper
cg00974315	SRCRB4D	7	75859111	0.00948314	0.581957	0.849351	0.999999	0.0327825	0.850267	0.849351	1	0.15383	-0.015071	hypo	hyper
cg00974415	TMEM63C	14	76717760	0.596769	0.999916	0.0355418	0.999999	0.0942946	0.972207	0.596769	1	0.031761	-0.179808	hypo	hyper
cg00974689	TFDP1	13	113338801	0.971656	0.999916	0.0186463	0.999999	0.0608735	0.919233	0.971656	1	-0.00413325	0.393094	hyper	hypo
cg00974935	AIM1	6	107066228	0.0234444	0.668175	0.932943	0.999999	0.0742971	0.94368	0.932943	1	0.111455	-0.00558833	hypo	hyper
cg00975115	FBXL19	16	30865904	0.746968	0.999916	0.0065252	0.999999	0.0227116	0.809423	0.746968	1	0.0236207	-0.289033	hypo	hyper
cg00975587	CLK1	2	201436596	0.0163859	0.628342	0.99821	0.999999	0.0543105	0.910709	0.99821	1	0.145841	-0.000183351	hypo	hyper
cg00975979		22	40640792	0.566154	0.999916	0.0486946	0.999999	0.120498	0.999993	0.566154	1	0.0422813	-0.206285	hypo	hyper
cg00976615	DUSP18	22	29393944	0.0160105	0.625653	0.12462	0.999999	0.0186064	0.784922	0.12462	1	-0.242517	-0.210815	hyper	hyper
cg00976949	EEFSEC	3	129433472	0.442351	0.999916	0.0431273	0.999999	0.0961581	0.974584	0.442351	1	-0.0367482	-0.137333	hyper	hyper
cg00977256	C18orf22	18	75894467	0.000946018	0.374215	0.568675	0.999999	0.00349689	0.60152	0.568675	1	-0.3291	-0.0741748	hyper	hyper
cg00977377	SCML4	6	108253022	0.0319307	0.706095	0.947161	0.999999	0.0973903	0.976125	0.947161	1	0.165106	-0.00690891	hypo	hyper
cg00977707	ATG7	3	11492830	0.0438438	0.745534	0.25106	0.999999	0.0696553	0.935874	0.25106	1	0.144285	0.112492	hypo	hypo
cg00978910	C1orf9	1	170768763	0.0128819	0.605754	0.871849	0.999999	0.0433445	0.881899	0.871849	1	0.107558	-0.00936379	hypo	hyper
cg00979289	VTI1A	10	114548504	0.0146313	0.618693	0.928068	0.999999	0.0489377	0.898534	0.928068	1	0.158983	-0.00790034	hypo	hyper
cg00979634	PLEKHM2	1	15883877	0.803758	0.999916	0.0131135	0.999999	0.0433638	0.881899	0.803758	1	-0.0114496	0.164726	hyper	hypo
cg00979939	TM6SF1	15	81571359	0.0387763	0.728251	0.398026	0.999999	0.0829988	0.956144	0.398026	1	0.170832	0.0952064	hypo	hypo
cg00980592		7	130232570	0.378463	0.999916	0.0139786	0.999999	0.0334265	0.852265	0.378463	1	-0.0469751	-0.188021	hyper	hyper
cg00981552	C7orf28B	7	6832490	0.0250153	0.677453	0.206316	0.999999	0.0382523	0.868119	0.206316	1	-0.13134	-0.100994	hyper	hyper
cg00981795		10	50276689	0.972814	0.999916	0.0495175	0.999999	0.142083	0.999993	0.972814	1	-0.00155304	-0.127317	hyper	hyper
cg00981837	RXFP3	5	33972019	0.0201406	0.650723	0.865164	0.999999	0.0643364	0.927063	0.865164	1	0.120492	0.0118729	hypo	hypo
cg00983583	VGLL2	6	117693848	0.0383153	0.726783	0.0900038	0.999999	0.0305786	0.840605	0.0900038	1	0.122681	-0.138528	hypo	hyper
cg00983912		3	186272705	0.0249932	0.677432	0.177601	0.999999	0.0345887	0.855562	0.177601	1	0.117775	0.0967206	hypo	hypo
cg00985258	METTL14	4	119825926	0.607647	0.999916	0.0400878	0.999999	0.105079	0.98468	0.607647	1	-0.0344131	-0.195825	hyper	hyper
cg00985983	SF3A1	22	29058510	0.0421521	0.740478	0.971319	0.999999	0.123877	0.999993	0.971319	1	0.0946131	-0.00227384	hypo	hyper
cg00986184	PPDPF	20	61622439	0.0339886	0.714479	0.260616	0.999999	0.0576499	0.91451	0.260616	1	-0.174468	-0.126381	hyper	hyper
cg00987890	CENPF	1	212904526	0.0323497	0.707548	0.693989	0.999999	0.0920412	0.968561	0.693989	1	0.236929	-0.0590617	hypo	hyper
cg00988260		2	573271	0.0377143	0.725194	0.345559	0.999999	0.0750736	0.944145	0.345559	1	0.0888655	-0.0550106	hypo	hyper
cg00989238		5	177488915	0.0385922	0.727501	0.387184	0.999999	0.0814007	0.954014	0.387184	1	0.169008	0.0962949	hypo	hypo
cg00990020	ATP11A	13	112405113	0.045146	0.749113	0.718777	0.999999	0.123704	0.999993	0.718777	1	0.191895	0.0469175	hypo	hypo
cg00990763	FAT4	4	126455620	0.754765	0.999916	0.0336983	0.999999	0.0978467	0.976138	0.754765	1	0.0199892	-0.193937	hypo	hyper
cg00991994	C3orf26	3	101122243	0.0131381	0.606675	0.331435	0.999999	0.029529	0.837124	0.331435	1	0.223308	-0.118026	hypo	hyper
cg00992103	LMNB2	19	2385927	0.00704306	0.55479	0.146349	0.999999	0.0102371	0.727434	0.146349	1	0.136197	0.0990965	hypo	hypo
cg00992586		3	7975912	0.0313609	0.704696	0.105327	0.999999	0.0289532	0.835269	0.105327	1	-0.110329	-0.114136	hyper	hyper
cg00994411	PCMTD1	8	52974724	0.0461755	0.752924	0.096397	0.999999	0.0371604	0.865151	0.096397	1	0.092971	0.107089	hypo	hypo
cg00994717	SEMA4G	10	102721529	0.0187434	0.644988	0.508618	0.999999	0.0504334	0.901835	0.508618	1	0.245712	-0.09332	hypo	hyper
cg00994896	GJD3	17	35773333	0.0309175	0.703795	0.388008	0.999999	0.0674861	0.933196	0.388008	1	0.116021	0.0631092	hypo	hypo
cg00995220		6	56367541	0.14462	0.908065	0.0373708	0.999999	0.0419806	0.876235	0.14462	1	0.117332	0.235911	hypo	hypo
cg00995911	ZNF180	19	49696442	0.019272	0.647832	0.680224	0.999999	0.0580765	0.915181	0.680224	1	0.139998	0.0332596	hypo	hypo
cg00995988	TOR2A	9	129535354	0.0150079	0.620398	0.204403	0.999999	0.0245584	0.817255	0.204403	1	0.107137	0.075843	hypo	hypo
cg00996246	CMTM6	3	32518791	0.102619	0.856249	0.0394254	0.999999	0.0342511	0.854708	0.102619	1	-0.0796267	-0.14106	hyper	hyper
cg00996262	ATP1B2	17	7495655	0.0230255	0.667084	0.467291	0.999999	0.0577539	0.91467	0.467291	1	0.175633	0.0760584	hypo	hypo
cg00996690	ACCN2	12	48737362	0.0247367	0.676692	0.0940664	0.999999	0.021927	0.804439	0.0940664	1	-0.167168	-0.171148	hyper	hyper
cg00996925	DNM3	1	170438448	0.0445314	0.747647	0.0646511	0.999999	0.0266958	0.825243	0.0646511	1	0.204218	0.260317	hypo	hypo
cg00997699	PLXNA2	1	206457155	0.0194825	0.64899	0.484043	0.999999	0.0507987	0.902373	0.484043	1	0.115705	0.0468454	hypo	hypo
cg00997853	ITPR2	12	26735846	0.0487237	0.760066	0.536852	0.999999	0.117404	0.999993	0.536852	1	0.10854	0.0463606	hypo	hypo
cg00997969	RBPMS	8	30470186	0.0276	0.687927	0.675999	0.999999	0.0794973	0.951283	0.675999	1	0.171533	-0.0440591	hypo	hyper
cg00998451		13	99406124	0.720439	0.999916	0.0410458	0.999999	0.11431	0.995754	0.720439	1	0.012422	-0.100985	hypo	hyper
cg00999595		20	39753951	0.157166	0.918072	0.0476249	0.999999	0.0543059	0.910709	0.157166	1	-0.0645118	-0.127056	hyper	hyper
cg01000248	WIPI2	7	5233886	0.51931	0.999916	0.0465349	0.999999	0.11118	0.991925	0.51931	1	0.0389444	0.170807	hypo	hypo
cg01001314		4	3639698	0.0147939	0.61966	0.570385	0.999999	0.0430758	0.881603	0.570385	1	0.117194	-0.0367386	hypo	hyper
cg01001744	XYLT1	16	17471759	0.453827	0.999916	0.0388033	0.999999	0.0891158	0.964498	0.453827	1	-0.0445128	-0.174515	hyper	hyper
cg01001924		19	55526220	0.0134968	0.608917	0.207214	0.999999	0.0226042	0.808237	0.207214	1	-0.125943	-0.0871289	hyper	hyper
cg01002313	FLJ23867	1	178434732	0.00212057	0.448739	0.77731	0.999999	0.00816921	0.709047	0.77731	1	0.113993	0.0138189	hypo	hypo
cg01003724	RABIF	1	201123014	0.0393989	0.729901	0.569053	0.999999	0.100681	0.979147	0.569053	1	0.162464	0.0610727	hypo	hypo
cg01004641	CDKL4	2	39259603	0.0449574	0.748665	0.0415298	0.999999	0.0190658	0.787763	0.0449574	1	0.171247	0.242345	hypo	hypo
cg01005536	RAB11FIP3	16	472597	0.0210346	0.654674	0.778076	0.999999	0.0654164	0.929115	0.778076	1	0.107601	-0.0177351	hypo	hyper
cg01006102	TNK2	3	197075395	0.0227664	0.665324	0.345561	0.999999	0.0485895	0.897431	0.345561	1	0.0925912	0.052034	hypo	hypo
cg01006587	ZNF574	19	47270906	0.0270728	0.685923	0.171162	0.999999	0.0360818	0.861063	0.171162	1	0.200442	0.169626	hypo	hypo
cg01006880		16	87674462	0.0271829	0.6862	0.814615	0.999999	0.0826982	0.956144	0.814615	1	0.112329	0.0161302	hypo	hypo
cg01007201	CLEC4A	12	8166472	0.0332826	0.712175	0.605941	0.999999	0.0896822	0.965225	0.605941	1	0.099339	-0.0326729	hypo	hyper
cg01007589	CCDC155	19	54585990	0.0125832	0.603378	0.743985	0.999999	0.0409863	0.875152	0.743985	1	0.141079	-0.024788	hypo	hyper
cg01008117	CCND2	12	4269619	0.0232605	0.667654	0.998205	0.999999	0.0740062	0.94368	0.998205	1	0.167468	0.00022421	hypo	hypo
cg01008834	ANP32E	1	148474244	0.0311105	0.70418	0.0307763	0.999999	0.011273	0.739548	0.0311105	1	-0.097887	-0.136454	hyper	hyper
cg01011614	ZNF335	20	44033758	0.00466717	0.514815	0.852734	0.999999	0.0172135	0.777613	0.852734	1	-0.258653	-0.0225376	hyper	hyper
cg01012394	EYA3	1	28288799	0.0312011	0.704328	0.68914	0.999999	0.0890001	0.964336	0.68914	1	0.219934	-0.0553495	hypo	hyper
cg01012445	LRBA	4	151724370	0.379282	0.999916	0.0319079	0.999999	0.0687047	0.934398	0.379282	1	0.0436186	-0.151392	hypo	hyper
cg01013023	GLI3	7	42097649	0.150646	0.912535	0.0381386	0.999999	0.0439348	0.882913	0.150646	1	0.103541	0.21049	hypo	hypo
cg01013031	RPS10P7	1	199755348	0.0189789	0.646267	0.57052	0.999999	0.0535256	0.909357	0.57052	1	0.239414	0.0781509	hypo	hypo
cg01013336	SRBD1	2	45502876	0.0267443	0.684467	0.226837	0.999999	0.0430683	0.881603	0.226837	1	0.179796	0.133748	hypo	hypo
cg01013566		12	6870511	0.109862	0.865358	0.0326358	0.999999	0.0308467	0.841655	0.109862	1	0.0620197	0.116644	hypo	hypo
cg01013595		16	3070325	0.703412	0.999916	0.0110229	0.999999	0.0358092	0.860526	0.703412	1	0.0215194	-0.207338	hypo	hyper
cg01013732	SLC35C2	20	44425992	0.298359	0.993504	0.0170108	0.999999	0.0348049	0.856984	0.298359	1	0.0254883	-0.0835743	hypo	hyper
cg01013754	WDR26	1	222688754	0.22956	0.964057	0.0218497	0.999999	0.0365397	0.862948	0.22956	1	0.0717887	0.194852	hypo	hypo
cg01014432	TBXAS1	7	139124676	0.0194964	0.64899	0.392851	0.999999	0.0456387	0.889373	0.392851	1	-0.136444	-0.0675509	hyper	hyper
cg01015003	PRSS36	16	31064627	0.0263231	0.682498	0.945352	0.999999	0.0822879	0.955502	0.945352	1	0.104273	0.0043498	hypo	hypo
cg01016030	CASZ1	1	10639664	0.843155	0.999916	0.0225125	0.999999	0.0706909	0.938294	0.843155	1	0.00839126	-0.138695	hypo	hyper
cg01018063	GSTZ1	14	76857524	0.206242	0.951228	0.0225411	0.999999	0.0350054	0.857551	0.206242	1	-0.0709941	-0.182005	hyper	hyper
cg01018260	RPA3	7	7646287	0.391018	0.999916	0.0327431	0.999999	0.0714353	0.939534	0.391018	1	0.0816805	-0.289173	hypo	hyper
cg01019163	ANO10	3	43638679	0.0211311	0.655474	0.51776	0.999999	0.0563139	0.911989	0.51776	1	-0.105387	-0.0399749	hyper	hyper
cg01020413		2	66663991	0.83435	0.999916	0.0312322	0.999999	0.0937918	0.971307	0.83435	1	-0.0122263	-0.179909	hyper	hyper
cg01020484	C14orf43	14	73255047	0.0150436	0.620398	0.774754	0.999999	0.0485146	0.897431	0.774754	1	0.112032	0.0177326	hypo	hypo
cg01020980	CHPT1	12	100615389	0.118282	0.877692	0.0345952	0.999999	0.0341342	0.854587	0.118282	1	0.139906	0.266393	hypo	hypo
cg01021196		14	37409915	0.0112049	0.594872	0.652976	0.999999	0.0354478	0.859616	0.652976	1	0.188153	-0.0447519	hypo	hyper
cg01021743		2	222249903	0.0332402	0.711992	0.402238	0.999999	0.0734922	0.942907	0.402238	1	0.143861	-0.0770008	hypo	hyper
cg01022228	UQCRQ	5	132230050	0.0395137	0.730583	0.38161	0.999999	0.0823661	0.955671	0.38161	1	-0.13128	-0.0760636	hyper	hyper
cg01022871		4	146874064	0.0359647	0.719397	0.320352	0.999999	0.068687	0.934398	0.320352	1	-0.161365	-0.104275	hyper	hyper
cg01023668	HIPK1	1	114273237	0.0101765	0.587565	0.505736	0.999999	0.0292083	0.835687	0.505736	1	0.17384	0.0604222	hypo	hypo
cg01023734	UPK1A	19	40848295	0.00751381	0.561283	0.167744	0.999999	0.0118452	0.745113	0.167744	1	0.246691	0.171756	hypo	hypo
cg01023872		6	169282188	0.00431149	0.50814	0.736626	0.999999	0.0155104	0.766993	0.736626	1	0.172431	-0.0269698	hypo	hyper
cg01024473	CCDC28B	1	32437568	0.007922	0.564119	0.104146	0.999999	0.00900546	0.718735	0.104146	1	0.133557	0.110809	hypo	hypo
cg01024705	CCDC109B	4	110700901	0.0303076	0.700481	0.333255	0.999999	0.0608108	0.918924	0.333255	1	-0.111152	-0.0675822	hyper	hyper
cg01025762	DLD	7	107318599	0.425261	0.999916	0.0442979	0.999999	0.0966097	0.974916	0.425261	1	0.038593	-0.138121	hypo	hyper
cg01026192		7	2730441	0.0212435	0.655695	0.642861	0.999999	0.0619963	0.922375	0.642861	1	0.128769	0.0350084	hypo	hypo
cg01027422	AKT1S1	19	55069149	0.322686	0.999785	0.0285426	0.999999	0.0569241	0.913212	0.322686	1	-0.0496242	0.156269	hyper	hypo
cg01027805	ZNF219	14	20636703	0.737481	0.999916	0.0416397	0.999999	0.116555	0.998698	0.737481	1	0.0124874	-0.108064	hypo	hyper
cg01028457		3	154361208	0.0212164	0.655655	0.731753	0.999999	0.0647086	0.927617	0.731753	1	-0.19199	-0.0385562	hyper	hyper
cg01028522	ARHGAP25	2	68887923	0.00233989	0.462499	0.426717	0.999999	0.00716001	0.698393	0.426717	1	0.179569	-0.0620302	hypo	hyper
cg01028920		16	31144980	0.232872	0.965848	0.0458589	0.999999	0.0688413	0.934533	0.232872	1	0.0512842	0.121187	hypo	hypo
cg01029575	CNOT3	19	59333230	0.0242838	0.673853	0.0236439	0.999999	0.00752784	0.700635	0.0242838	1	-0.138784	-0.193991	hyper	hyper
cg01029840		12	120594927	0.00517399	0.524254	0.672564	0.999999	0.0177852	0.781248	0.672564	1	-0.295591	-0.0594495	hyper	hyper
cg01029934		13	40895665	0.0443755	0.747581	0.541582	0.999999	0.109198	0.989521	0.541582	1	0.243433	-0.100655	hypo	hyper
cg01031312		3	197333910	0.715497	0.999916	0.0151339	0.999999	0.047679	0.895371	0.715497	1	0.0213252	0.204434	hypo	hypo
cg01031319	RPS6KL1	14	74457760	0.0167527	0.629993	0.209415	0.999999	0.0274252	0.829157	0.209415	1	0.113235	0.0806837	hypo	hypo
cg01031400	TNFRSF10D	8	23077458	0.0393677	0.729841	0.28366	0.999999	0.0690958	0.934612	0.28366	1	0.113558	-0.0807402	hypo	hyper
cg01031670	CYB5R3	22	41344864	0.0408763	0.735707	0.211614	0.999999	0.0587377	0.915822	0.211614	1	0.144757	0.121158	hypo	hypo
cg01031907	IGFL3	19	51315364	0.127341	0.888675	0.0148866	0.999999	0.0177552	0.781248	0.127341	1	-0.0849031	-0.192637	hyper	hyper
cg01032431		6	169050592	0.0278768	0.689518	0.932097	0.999999	0.0864396	0.960544	0.932097	1	0.185735	-0.00973529	hypo	hyper
cg01032851	TMCO7	16	67552413	0.0202629	0.651431	0.469444	0.999999	0.0517874	0.904088	0.469444	1	0.182258	0.0768051	hypo	hypo
cg01033360	NFIC	19	3332432	0.005953	0.535398	0.774911	0.999999	0.0210923	0.799988	0.774911	1	0.190034	-0.0263137	hypo	hyper
cg01034811		8	120036054	0.0151725	0.620665	0.306535	0.999999	0.0320156	0.84692	0.306535	1	0.152547	-0.0868745	hypo	hyper
cg01034884		16	84966065	0.033595	0.71309	0.743893	0.999999	0.0971838	0.976017	0.743893	1	0.17484	-0.0364524	hypo	hyper
cg01035198	C6orf141	6	49627209	0.0162833	0.627334	0.595901	0.999999	0.0476226	0.895139	0.595901	1	-0.136346	-0.0405526	hyper	hyper
cg01035616	PRAGMIN	8	8272730	0.0105685	0.589901	0.859177	0.999999	0.0362115	0.861156	0.859177	1	0.128524	-0.0119472	hypo	hyper
cg01036735		2	42180979	0.02923	0.695284	0.707117	0.999999	0.0846915	0.957654	0.707117	1	0.124045	0.0289521	hypo	hypo
cg01037108	HSPA9	5	137939119	0.634647	0.999916	0.00539587	0.999999	0.0181546	0.781361	0.634647	1	0.0175425	-0.149276	hypo	hyper
cg01037673	C19orf39	19	11346375	0.0194118	0.648692	0.674134	0.999999	0.0582658	0.915295	0.674134	1	-0.227676	-0.0552518	hyper	hyper
cg01037890	PHYHIPL	10	60607054	0.204621	0.950359	0.033025	0.999999	0.0480787	0.896198	0.204621	1	-0.0593941	-0.141236	hyper	hyper
cg01039117	MED24	17	35437783	0.0235736	0.668524	0.0539305	0.999999	0.0139346	0.75819	0.0539305	1	0.125674	0.147609	hypo	hypo
cg01040181	C8orf33	8	146249162	0.00463919	0.513982	0.127783	0.999999	0.00649782	0.68345	0.127783	1	0.18146	0.131337	hypo	hypo
cg01040461	BAG5	14	103099273	0.583958	0.999916	0.033037	0.999999	0.0877576	0.962602	0.583958	1	0.0222601	-0.123534	hypo	hyper
cg01040499		8	94726599	0.0321903	0.707275	0.163517	0.999999	0.0406513	0.874841	0.163517	1	0.183648	-0.16364	hypo	hyper
cg01040782	AADACL4	1	12627068	0.034414	0.71567	0.774598	0.999999	0.100342	0.978913	0.774598	1	0.139668	-0.0256438	hypo	hyper
cg01042637	ASTE1	3	132226413	0.235451	0.967521	0.0445729	0.999999	0.0677271	0.933414	0.235451	1	0.0791168	0.189188	hypo	hypo
cg01042983	C22orf25	22	18392022	0.0298894	0.697714	0.69915	0.999999	0.0861658	0.959822	0.69915	1	0.102575	-0.0247317	hypo	hyper
cg01044394	MANF	3	51397537	0.0088793	0.576299	0.867237	0.999999	0.0309753	0.841786	0.867237	1	0.140401	0.0119927	hypo	hypo
cg01044770	C3orf19	3	14668168	0.735375	0.999916	0.0438629	0.999999	0.121572	0.999993	0.735375	1	-0.0183238	-0.155504	hyper	hyper
cg01044883	BEGAIN	14	100105015	0.179708	0.935375	0.042238	0.999999	0.0543115	0.910709	0.179708	1	0.0649109	-0.138558	hypo	hyper
cg01046309	TMC7	16	18902892	0.049263	0.760988	0.446856	0.999999	0.108445	0.988887	0.446856	1	-0.190427	0.100546	hyper	hypo
cg01046593	HSF2BP	21	43903972	0.0309888	0.703865	0.253993	0.999999	0.0527114	0.906357	0.253993	1	0.171212	-0.123515	hypo	hyper
cg01046673	NF2	22	28329118	0.409512	0.999916	0.0370166	0.999999	0.0813271	0.953836	0.409512	1	0.0738811	-0.265469	hypo	hyper
cg01046951	PRDM16	1	3018737	0.034772	0.716891	0.543434	0.999999	0.0888544	0.964131	0.543434	1	0.144546	-0.0565238	hypo	hyper
cg01047613	EFCAB8	20	30910343	0.0233311	0.668069	0.341171	0.999999	0.0492629	0.898819	0.341171	1	0.136038	0.0774936	hypo	hypo
cg01048253	C15orf40	15	81470871	0.576829	0.999916	0.00215435	0.999999	0.00756095	0.700635	0.576829	1	0.0189273	-0.152667	hypo	hyper
cg01048904	LONP1	19	5663068	0.0231621	0.667514	0.961978	0.999999	0.0736643	0.943263	0.961978	1	0.101468	-0.00287613	hypo	hyper
cg01048931	VOPP1	7	55607425	0.0312044	0.704328	0.0908361	0.999999	0.0260535	0.822324	0.0908361	1	0.26278	-0.283953	hypo	hyper
cg01050225	A2BP1	16	7643948	0.0468494	0.754281	0.515836	0.999999	0.111455	0.992062	0.515836	1	0.225869	0.100639	hypo	hypo
cg01050433	TYRO3	15	39638334	0.673614	0.999916	0.0393746	0.999999	0.107677	0.98779	0.673614	1	-0.0241335	-0.168122	hyper	hyper
cg01051047	SEMA5B	3	124110811	0.000721262	0.355061	0.877393	0.999999	0.00305671	0.585522	0.877393	1	0.283752	0.0168442	hypo	hypo
cg01051524	NCK2	2	105781577	0.760042	0.999916	0.000139508	0.999999	0.000630036	0.398204	0.760042	1	-0.0203176	-0.383738	hyper	hyper
cg01052276		2	96564216	0.0137679	0.61141	0.337894	0.999999	0.0309659	0.841741	0.337894	1	0.166152	0.0872701	hypo	hypo
cg01052291	VNN1	6	133078266	0.0279439	0.690039	0.277568	0.999999	0.0508077	0.902373	0.277568	1	0.142671	0.095982	hypo	hypo
cg01052294		19	57780139	0.104707	0.858342	0.0105269	0.999999	0.0115334	0.742205	0.104707	1	-0.0518441	-0.116331	hyper	hyper
cg01052699		4	171267570	0.0155092	0.622692	0.419003	0.999999	0.0386677	0.869424	0.419003	1	0.124706	0.056201	hypo	hypo
cg01054755	LOC389333	5	138756584	0.0313381	0.704678	0.324941	0.999999	0.061639	0.92185	0.324941	1	-0.236017	-0.146968	hyper	hyper
cg01055610	MIR636	17	72245063	0.130785	0.892999	0.0307583	0.999999	0.0332865	0.852024	0.130785	1	-0.190831	-0.384802	hyper	hyper
cg01057132	DOCK2	5	169123086	0.0249207	0.677353	0.211762	0.999999	0.0387873	0.870181	0.211762	1	0.132713	0.100745	hypo	hypo
cg01057287	KIAA0556	16	27622181	0.0132793	0.60803	0.774808	0.999999	0.0434714	0.881899	0.774808	1	0.163369	-0.0253509	hypo	hyper
cg01059126	PPP2R5A	1	210525652	0.0698264	0.808281	0.0099744	0.999999	0.00826367	0.71026	0.0698264	1	-0.0737224	-0.148634	hyper	hyper
cg01060188	CDCP2	1	54393214	0.021111	0.655294	0.502558	0.999999	0.0554836	0.910886	0.502558	1	0.0940786	0.0369916	hypo	hypo
cg01061575	PRR5-ARHGAP8	22	43477031	0.229966	0.964256	0.0415476	0.999999	0.0629085	0.923482	0.229966	1	-0.0425257	-0.102022	hyper	hyper
cg01061714		5	64366636	0.00175603	0.423125	0.790485	0.999999	0.00688508	0.691912	0.790485	1	0.207455	0.0231534	hypo	hypo
cg01061980		14	103925985	0.00856802	0.572675	0.756785	0.999999	0.0291605	0.835593	0.756785	1	0.171416	-0.0270015	hypo	hyper
cg01062029	ROR2	9	93752730	0.791858	0.999916	0.00205331	0.999999	0.00796284	0.705436	0.791858	1	-0.0132418	-0.227338	hyper	hyper
cg01062113	PANX1	11	93505091	0.0050244	0.521738	0.488494	0.999999	0.015236	0.765561	0.488494	1	0.177647	0.0584454	hypo	hypo
cg01063413		5	32213638	0.000623867	0.348031	0.793358	0.999999	0.00262061	0.567517	0.793358	1	0.114911	0.0114327	hypo	hypo
cg01063965	TMEM80	11	685461	0.630916	0.999916	0.022194	0.999999	0.0641001	0.926726	0.630916	1	-0.0336417	0.229322	hyper	hypo
cg01064898	MTMR6	13	24759655	0.0192815	0.647832	0.573778	0.999999	0.054545	0.910886	0.573778	1	-0.273557	0.0887771	hyper	hypo
cg01064918	SLC24A4	14	91858713	0.0179797	0.639753	0.934679	0.999999	0.0587844	0.915822	0.934679	1	0.131134	0.00611741	hypo	hypo
cg01065156	LOC653113	12	8287558	0.647733	0.999916	0.00611088	0.999999	0.0204725	0.795983	0.647733	1	0.0305523	-0.266111	hypo	hyper
cg01065180	EBF2	8	25892049	0.0305718	0.702402	0.893715	0.999999	0.0932259	0.970466	0.893715	1	0.153191	-0.012815	hypo	hyper
cg01065425		22	30696631	0.0429537	0.742499	0.998018	0.999999	0.125953	0.999993	0.998018	1	-0.106485	-0.000177518	hyper	hyper
cg01065679		1	220311841	0.0330235	0.711288	0.408038	0.999999	0.0734014	0.942785	0.408038	1	0.139265	0.0735233	hypo	hypo
cg01065822		7	20287173	0.00615285	0.537884	0.0584422	0.999999	0.00482915	0.641046	0.0584422	1	0.222479	0.208925	hypo	hypo
cg01065938	CNIH3	1	222992139	0.0354557	0.71804	0.189507	0.999999	0.0484546	0.897417	0.189507	1	0.148827	0.127148	hypo	hypo
cg01066465	MATN1	1	30964169	0.594717	0.999916	0.0204129	0.999999	0.0580611	0.915181	0.594717	1	-0.0262244	-0.163755	hyper	hyper
cg01067603	DAB1	1	58104577	0.0434044	0.743822	0.634621	0.999999	0.114419	0.99583	0.634621	1	0.137054	0.0438696	hypo	hypo
cg01067724	CCDC102A	16	56127777	0.137147	0.899726	0.00375305	0.999999	0.00564953	0.6629	0.137147	1	-0.198505	-0.558233	hyper	hyper
cg01067963	MAPK1	22	20552305	0.0482933	0.759354	0.460773	0.999999	0.108369	0.988845	0.460773	1	0.0999529	-0.0509334	hypo	hyper
cg01068136	DCLRE1A	10	115604364	0.00545451	0.529285	0.125269	0.999999	0.00738772	0.699089	0.125269	1	-0.305538	-0.227225	hyper	hyper
cg01070355	NRSN1	6	24234309	0.0640717	0.796997	0.00947475	0.999999	0.00743622	0.69971	0.0640717	1	-0.138257	-0.274726	hyper	hyper
cg01071313	FLII	17	18102846	0.725092	0.999916	0.0328371	0.999999	0.0944211	0.972358	0.725092	1	-0.0118776	-0.102872	hyper	hyper
cg01071314	PRDM16	1	3267483	0.1999	0.947653	0.0146922	0.999999	0.023767	0.814611	0.1999	1	0.134453	0.365045	hypo	hypo
cg01071668		11	8244665	0.0404683	0.734416	0.444565	0.999999	0.0916415	0.968011	0.444565	1	0.120567	-0.0612841	hypo	hyper
cg01072189		10	97048521	0.0232283	0.667654	0.121364	0.999999	0.0249878	0.819197	0.121364	1	0.193895	0.181165	hypo	hypo
cg01073375	C11orf54	11	93114508	0.0196638	0.649372	0.862863	0.999999	0.0629622	0.923598	0.862863	1	-0.181781	-0.0181463	hyper	hyper
cg01073605	FAM175B	10	126480751	0.0224452	0.66409	0.520535	0.999999	0.0595062	0.916662	0.520535	1	-0.132206	-0.0503444	hyper	hyper
cg01074104		1	41096981	0.0457284	0.751736	0.927616	0.999999	0.132337	0.999993	0.927616	1	0.1536	0.00949447	hypo	hypo
cg01074347	FAM69A	1	93200039	0.0304678	0.701367	0.537143	0.999999	0.0786929	0.950377	0.537143	1	-0.226364	-0.0875936	hyper	hyper
cg01074659		5	1893229	0.0227652	0.665324	0.465943	0.999999	0.0572873	0.913641	0.465943	1	0.135143	-0.0585836	hypo	hyper
cg01074676	C14orf135	14	59670822	0.0157576	0.624517	0.0952521	0.999999	0.0151864	0.76472	0.0952521	1	0.215245	0.203248	hypo	hypo
cg01075347		7	158640137	0.678521	0.999916	0.0341013	0.999999	0.0954186	0.973831	0.678521	1	-0.0220499	-0.160771	hyper	hyper
cg01075553	MCF2L	13	112781118	0.0182249	0.642095	0.222604	0.999999	0.0306672	0.840771	0.222604	1	0.105268	0.0738688	hypo	hypo
cg01075966	C10orf11	10	77633303	0.0433954	0.743811	0.150896	0.999999	0.0491824	0.898656	0.150896	1	0.178746	-0.174761	hypo	hyper
cg01076254		17	16432677	0.00784216	0.563618	0.532166	0.999999	0.0236626	0.813701	0.532166	1	0.100867	0.0317115	hypo	hypo
cg01076675	MAP2K7	19	7883612	0.243279	0.970915	0.00726	0.999999	0.0145228	0.761223	0.243279	1	0.0581568	0.19259	hypo	hypo
cg01076861		6	168407995	0.0483797	0.759744	0.398285	0.999999	0.100033	0.978615	0.398285	1	0.177929	0.103978	hypo	hypo
cg01077085	LMNB1	5	126140649	0.877012	0.999916	0.0267714	0.999999	0.0828274	0.956144	0.877012	1	0.0148058	-0.30321	hypo	hyper
cg01077278	MATR3	5	138657467	0.957774	0.999916	0.0444174	0.999999	0.129457	0.999993	0.957774	1	0.00324796	-0.175582	hypo	hyper
cg01077354	KNDC1	10	134867775	0.0365849	0.72131	0.527761	0.999999	0.0913268	0.967765	0.527761	1	0.0880068	0.0361398	hypo	hypo
cg01077379		1	2849597	0.0206366	0.653696	0.175675	0.999999	0.0293683	0.836163	0.175675	1	0.115584	-0.092164	hypo	hyper
cg01077616	CCND3	6	42125923	0.729778	0.999916	0.019801	0.999999	0.0609402	0.919436	0.729778	1	0.0142226	-0.137632	hypo	hyper
cg01077795	F10	13	112828096	0.039575	0.730831	0.282193	0.999999	0.069177	0.934866	0.282193	1	0.122334	-0.087346	hypo	hyper
cg01078174	VAMP3	1	7753055	0.000117339	0.243649	0.828241	0.999999	0.000544278	0.394735	0.828241	1	0.253594	-0.0182116	hypo	hyper
cg01078248	NDUFA5	7	122984897	0.0462316	0.753001	0.0377902	0.999999	0.0180862	0.781361	0.0462316	1	-0.0645919	-0.0938182	hyper	hyper
cg01080368		2	135196926	0.30002	0.994096	0.00257164	0.999999	0.00647316	0.683333	0.30002	1	0.056595	0.239999	hypo	hypo
cg01080375	TTC9	14	70179017	0.033219	0.71193	0.316908	0.999999	0.0638059	0.925964	0.316908	1	-0.221702	-0.142012	hyper	hyper
cg01080410	ZNF225	19	49309009	0.494988	0.999916	0.0245194	0.999999	0.0629352	0.923482	0.494988	1	0.0467177	-0.219948	hypo	hyper
cg01081069	YJEFN3	19	19504269	0.411638	0.999916	0.0444649	0.999999	0.0952212	0.97359	0.411638	1	0.0198945	-0.0690741	hypo	hyper
cg01081813	UBASH3B	11	122086293	0.0272122	0.6862	0.752273	0.999999	0.0812181	0.953537	0.752273	1	0.164361	-0.0317866	hypo	hyper
cg01082798		7	178067	0.0105544	0.589881	0.254857	0.999999	0.020768	0.79776	0.254857	1	0.300306	0.180424	hypo	hypo
cg01083223		6	332096	0.0368744	0.722289	0.25441	0.999999	0.0610787	0.919688	0.25441	1	-0.14274	0.106521	hyper	hypo
cg01083994	POLI	18	50049730	0.00550514	0.530396	0.891801	0.999999	0.0201686	0.794457	0.891801	1	0.167048	-0.0108888	hypo	hyper
cg01084379	MAML1	5	179093318	0.00847519	0.571622	0.446962	0.999999	0.023384	0.812282	0.446962	1	0.274173	0.106181	hypo	hypo
cg01084386	OBSCN	1	226467809	0.097261	0.849892	0.0462367	0.999999	0.0374474	0.865696	0.097261	1	-0.0954784	-0.160783	hyper	hyper
cg01085736	FOXN3	14	88921257	0.0133882	0.608271	0.185332	0.999999	0.02088	0.798333	0.185332	1	0.236492	0.17176	hypo	hypo
cg01085830	GREB1	2	11691805	0.0151582	0.620665	0.102709	0.999999	0.0156227	0.766993	0.102709	1	0.117711	-0.107971	hypo	hyper
cg01086039		19	56793686	0.0213711	0.656553	0.952049	0.999999	0.0685926	0.934398	0.952049	1	0.132992	-0.00468804	hypo	hyper
cg01086810	ZNF187	6	28342891	0.046308	0.753001	0.907983	0.999999	0.133503	0.999993	0.907983	1	0.102977	-0.00812154	hypo	hyper
cg01086978	ARFGEF1	8	68417642	0.98253	0.999916	0.00522267	0.999999	0.019361	0.790329	0.98253	1	-0.000598255	-0.11108	hyper	hyper
cg01087392	GBF1	10	103995660	0.245053	0.971906	0.0372682	0.999999	0.0598816	0.916662	0.245053	1	-0.0715586	-0.181472	hyper	hyper
cg01087869	C16orf58	16	31409143	0.0330455	0.711341	0.258575	0.999999	0.0562806	0.911989	0.258575	1	0.0970482	-0.0702112	hypo	hyper
cg01088387	NARS2	11	77893093	0.04682	0.75425	0.531829	0.999999	0.113025	0.993808	0.531829	1	0.13324	0.0571046	hypo	hypo
cg01088546	ITPR2	12	26419125	0.049667	0.761882	0.472812	0.999999	0.112426	0.992959	0.472812	1	0.196931	-0.0982815	hypo	hyper
cg01089914		2	218551474	0.0293435	0.695284	0.568838	0.999999	0.0781581	0.949123	0.568838	1	0.208953	0.0740873	hypo	hypo
cg01090686		12	131510101	0.704775	0.999916	0.0131186	0.999999	0.0417857	0.875669	0.704775	1	-0.018206	-0.171693	hyper	hyper
cg01091092		15	86952809	0.0343532	0.71567	0.385721	0.999999	0.0735903	0.943148	0.385721	1	0.116346	0.0649317	hypo	hypo
cg01091951		5	43029207	0.632072	0.999916	0.012796	0.999999	0.0394398	0.871247	0.632072	1	0.0274456	-0.205494	hypo	hyper
cg01092361	MRPS10	6	42293665	0.178404	0.934732	0.0393377	0.999999	0.0506895	0.902134	0.178404	1	-0.121157	-0.261753	hyper	hyper
cg01093212	SNORD43	22	38045102	0.310109	0.996624	0.0343539	0.999999	0.0650662	0.928483	0.310109	1	0.0399084	-0.118065	hypo	hyper
cg01093285	PTPRN2	7	157129267	0.936107	0.999916	0.0398811	0.999999	0.11783	0.999993	0.936107	1	-0.00396402	-0.144845	hyper	hyper
cg01093311	STRN3	14	30560760	0.0487432	0.760066	0.256448	0.999999	0.0770974	0.947281	0.256448	1	0.12711	0.100295	hypo	hypo
cg01093429	CYB5R4	6	84625996	0.807972	0.999916	0.00143783	0.999999	0.00575222	0.665607	0.807972	1	0.0172938	-0.334637	hypo	hyper
cg01093854	TET1	10	70032428	0.0422485	0.740536	0.485441	0.999999	0.0991294	0.977535	0.485441	1	0.154657	0.0723512	hypo	hypo
cg01094213	DNAH3	16	20907684	0.860581	0.999916	0.017109	0.999999	0.0556879	0.910929	0.860581	1	0.00732907	-0.14302	hypo	hyper
cg01094351		4	153398917	0.0026468	0.469993	0.718734	0.999999	0.00982188	0.72563	0.718734	1	0.321503	0.0508692	hypo	hypo
cg01094684	UQCR	19	1556629	0.0201716	0.650836	0.565083	0.999999	0.0563806	0.911989	0.565083	1	-0.341963	0.114393	hyper	hypo
cg01094950	ZFP36L2	2	43308601	0.0463595	0.753014	0.320399	0.999999	0.0853487	0.958909	0.320399	1	0.11271	-0.0768658	hypo	hyper
cg01095510		12	26158553	0.0148876	0.619731	0.620548	0.999999	0.0447033	0.885428	0.620548	1	0.187303	0.0512533	hypo	hypo
cg01097102	DOCK7	1	62924280	0.0138549	0.611895	0.849658	0.999999	0.0460177	0.891131	0.849658	1	0.143676	0.0148658	hypo	hypo
cg01097314	NCRNA00202	10	27270744	0.0339295	0.714438	0.44254	0.999999	0.0787004	0.950377	0.44254	1	0.180584	-0.0889177	hypo	hyper
cg01097696		13	52324033	0.609754	0.999916	0.0240651	0.999999	0.0677362	0.933414	0.609754	1	-0.0364818	-0.230676	hyper	hyper
cg01098142	DPP9	19	4627492	0.911484	0.999916	0.0467726	0.999999	0.134644	0.999993	0.911484	1	-0.00632186	-0.160919	hyper	hyper
cg01098927		16	84145164	0.795744	0.999916	0.00623706	0.999999	0.0221133	0.805891	0.795744	1	-0.0225953	-0.346738	hyper	hyper
cg01099252	FAM53C	5	137709090	0.00869101	0.574634	0.180164	0.999999	0.01418	0.758904	0.180164	1	0.170926	-0.117896	hypo	hyper
cg01099580	MINPP1	10	89254926	0.0384689	0.72726	0.276468	0.999999	0.066403	0.931451	0.276468	1	0.130321	0.0936212	hypo	hypo
cg01100030		16	71253652	0.0420132	0.739717	0.999847	0.999999	0.123592	0.999993	0.999847	1	0.149719	-1.92359e-05	hypo	hyper
cg01100322		12	94567010	0.00103029	0.378183	0.0520847	0.999999	0.000953586	0.45757	0.0520847	1	0.259753	0.205204	hypo	hypo
cg01101178	SKI	1	2188620	0.039559	0.730728	0.428438	0.999999	0.0881574	0.963271	0.428438	1	0.103504	-0.0542463	hypo	hyper
cg01101355	PREX1	20	46855733	0.037185	0.72291	0.410962	0.999999	0.0815235	0.95406	0.410962	1	0.189591	0.10188	hypo	hypo
cg01101773	ANKRD28	3	15876654	0.0162538	0.627334	0.406017	0.999999	0.0396287	0.871546	0.406017	1	-0.200525	-0.0936428	hyper	hyper
cg01101911	PPARD	6	35468693	0.00702172	0.554527	0.185079	0.999999	0.0118931	0.745292	0.185079	1	0.0899843	0.0595898	hypo	hypo
cg01102232	DNAJC13	3	133618060	0.0132125	0.607375	0.182728	0.999999	0.0204527	0.795849	0.182728	1	0.18187	0.132621	hypo	hypo
cg01102847	RPS29	14	49123043	0.00375092	0.495681	0.237392	0.999999	0.00800198	0.705436	0.237392	1	0.178793	-0.0973233	hypo	hyper
cg01103255	NIF3L1	2	201461815	0.013413	0.60834	0.964101	0.999999	0.045392	0.888487	0.964101	1	-0.325115	-0.00794537	hyper	hyper
cg01103911	SPDYA	2	28897967	0.0132123	0.607375	0.779074	0.999999	0.0432773	0.881899	0.779074	1	-0.315131	-0.0479112	hyper	hyper
cg01104126		16	83771092	0.192896	0.944317	0.0317016	0.999999	0.0446609	0.885293	0.192896	1	0.0641742	0.149797	hypo	hypo
cg01104466	C3orf32	3	8668756	0.010749	0.589917	0.67787	0.999999	0.034526	0.855502	0.67787	1	0.103318	0.0225588	hypo	hypo
cg01105362	C7orf50	7	1026153	0.0486065	0.760066	0.942075	0.999999	0.139625	0.999993	0.942075	1	0.216895	-0.0108705	hypo	hyper
cg01105385	PIK3R1	5	67619978	0.315019	0.997973	0.0160069	0.999999	0.034083	0.854271	0.315019	1	0.0715644	-0.245401	hypo	hyper
cg01106649		2	127233439	0.0492304	0.760908	0.931792	0.999999	0.140967	0.999993	0.931792	1	0.141495	0.00837746	hypo	hypo
cg01108800	PLTP	20	43971695	0.0231549	0.667514	0.463523	0.999999	0.0579875	0.915151	0.463523	1	0.148764	-0.0650374	hypo	hyper
cg01110955	CRAMP1L	16	1646925	0.0467603	0.754219	0.0549253	0.999999	0.0246456	0.817848	0.0549253	1	0.149678	-0.200674	hypo	hyper
cg01111713		7	1430489	0.0454011	0.749938	0.0973615	0.999999	0.0369302	0.864342	0.0973615	1	0.202455	0.231638	hypo	hypo
cg01112236	PDE5A	4	120712756	0.00452379	0.512706	0.885762	0.999999	0.0168282	0.774186	0.885762	1	0.176687	0.0118686	hypo	hypo
cg01112249		10	28631967	0.0422829	0.740536	0.0137744	0.999999	0.00746878	0.69971	0.0422829	1	-0.179455	-0.306245	hyper	hyper
cg01112927	MCEE	2	71210801	0.0732313	0.814644	0.00184586	0.999999	0.00199796	0.544603	0.0732313	1	-0.0880344	-0.221149	hyper	hyper
cg01112965	CATSPERG	19	43544645	0.0460811	0.75274	0.314387	0.999999	0.0836232	0.956176	0.314387	1	-0.132524	-0.0913993	hyper	hyper
cg01113401		6	146181349	0.0349175	0.717128	0.923474	0.999999	0.104955	0.98468	0.923474	1	0.145846	0.00900504	hypo	hypo
cg01113412	LOC283867	16	64123552	0.0481226	0.759213	0.903963	0.999999	0.137798	0.999993	0.903963	1	0.170937	0.0141946	hypo	hypo
cg01114224	MED12L	3	152478987	0.0377513	0.725194	0.598284	0.999999	0.0991825	0.977659	0.598284	1	-0.156264	-0.0538535	hyper	hyper
cg01114226	HAUS1	18	41938362	0.0324485	0.708345	0.440769	0.999999	0.0753537	0.944662	0.440769	1	-0.130101	-0.0637432	hyper	hyper
cg01114249	ANG	14	20221476	0.040366	0.734248	0.411101	0.999999	0.0877026	0.9626	0.411101	1	-0.140714	0.076899	hyper	hypo
cg01115565	PTPRU	1	29456809	0.011318	0.595278	0.159219	0.999999	0.0163381	0.771647	0.159219	1	0.156955	0.118258	hypo	hypo
cg01116425		2	107049340	0.0112868	0.594872	0.713393	0.999999	0.0367354	0.864012	0.713393	1	0.135079	-0.0262639	hypo	hyper
cg01116491	BANK1	4	102934162	0.00406254	0.504078	0.677251	0.999999	0.0143267	0.760553	0.677251	1	0.207382	-0.0398668	hypo	hyper
cg01116956		2	4026699	0.0101867	0.587565	0.895781	0.999999	0.0352479	0.858588	0.895781	1	0.113825	-0.00776944	hypo	hyper
cg01117705	WDR81	17	1575974	0.00789763	0.564119	0.692456	0.999999	0.0263492	0.823332	0.692456	1	0.183536	0.0365195	hypo	hypo
cg01117833	DDX24	14	93617056	0.0205497	0.653415	0.00463382	0.999999	0.00176742	0.534483	0.0205497	1	0.146498	0.253044	hypo	hypo
cg01118569		5	124246811	0.028964	0.693433	0.904898	0.999999	0.0890459	0.964468	0.904898	1	0.159448	0.0118045	hypo	hypo
cg01120132	DKFZp566F0947	19	36332551	0.0185712	0.643657	0.599684	0.999999	0.0536144	0.909423	0.599684	1	0.160202	0.0481928	hypo	hypo
cg01121712	TPPP3	16	65984892	0.0463302	0.753001	0.301646	0.999999	0.0822269	0.955491	0.301646	1	0.104422	-0.0740515	hypo	hyper
cg01121840	PRKAR1B	7	598557	8.1263e-05	0.23368	0.818725	0.999999	0.000382138	0.371268	0.818725	1	0.216014	0.0159501	hypo	hypo
cg01122057	OCLN	5	68847538	0.038283	0.726783	0.493565	0.999999	0.0921798	0.968713	0.493565	1	0.150084	-0.0674828	hypo	hyper
cg01122304	ADD1	4	2815374	0.0186255	0.644235	0.103047	0.999999	0.0184869	0.783805	0.103047	1	-0.26626	-0.252359	hyper	hyper
cg01122755	AARS2	6	44389227	0.468667	0.999916	0.0390625	0.999999	0.091386	0.967765	0.468667	1	0.0368208	-0.149042	hypo	hyper
cg01123250	UNC80	2	210381790	0.34788	0.999916	0.0308943	0.999999	0.0633845	0.924802	0.34788	1	-0.0710896	-0.232419	hyper	hyper
cg01123739	ZFYVE28	4	2368355	0.00780122	0.563618	0.69819	0.999999	0.0261272	0.82245	0.69819	1	0.295178	0.0574826	hypo	hypo
cg01124868	LOC440944	3	9410560	0.000633624	0.348074	0.306012	0.999999	0.00181476	0.537751	0.306012	1	0.309394	0.121136	hypo	hypo
cg01126095	GALNT10	5	153645900	0.911406	0.999916	0.028748	0.999999	0.0885875	0.963827	0.911406	1	-0.00801767	0.225353	hyper	hypo
cg01126699	KIF26A	14	103695221	0.6457	0.999916	0.0389565	0.999999	0.105237	0.98468	0.6457	1	0.0242166	-0.154871	hypo	hyper
cg01127020	IGF2BP2	3	186940028	0.13606	0.898563	0.0207669	0.999999	0.0246446	0.817848	0.13606	1	0.0915414	0.201149	hypo	hypo
cg01128460	CACNA1H	16	1183545	0.0128754	0.605754	0.610738	0.999999	0.0390498	0.870575	0.610738	1	0.325072	0.0894147	hypo	hypo
cg01129155		16	33724630	0.391904	0.999916	0.0470577	0.999999	0.096857	0.975567	0.391904	1	-0.0249949	-0.0821563	hyper	hyper
cg01129566	HDAC2	6	114399142	0.153457	0.91491	0.00429046	0.999999	0.00683653	0.691096	0.153457	1	-0.0704131	-0.203115	hyper	hyper
cg01130092	PLEKHG4	16	65869205	0.975133	0.999916	0.0116689	0.999999	0.0400955	0.872811	0.975133	1	0.00139901	-0.16338	hypo	hyper
[truncated: 40,458 more rows]
